# Supplementary material for: Derivation of chicken induced pluripotent stem cells tolerant to Newcastle disease virus-induced lysis through multiple rounds of infection
Source: Virol J. 2016 Dec 5;13:205. doi: 10.1186/s12985-016-0659-3 (PMC5139146; doi:10.1186/s12985-016-0659-3)
Supplement: Additional file 1: Table S1. — List of differentially expressed genes between BA3NI-I0 and BA3NI-I6 (average of biological triplicates). (XLSX 57 kb) [file 12985_2016_659_MOESM1_ESM.xlsx]

## Sheet: R_IOI6_complete_LS.csv
Supplementary Table 1. List of differentially expressed genes between BA3NI-I0 and BA3NI-I6 (average of biological triplicates)
	gene_id	gene_short_name	ensembl_ID	locus	sample_1	sample_2	value_1	value_2	log2_fold_change	test_stat	p_value	q_value	significant	geneFunction
1	XLOC_000627	FILIP1L	ENSGALG00000015271	1:83997788-84223989	IO	I6	24.2888	4.29377	#NAME?	-3.0127	0.001	0.0183726	yes	filamin A interacting protein 1-like [Source:HGNC Symbol;Acc:HGNC:24589]
2	XLOC_000893	GAS6	ENSGALG00000016820	1:136509159-136547639	IO	I6	12.2043	33.3411	#NAME?	2.77418	0.00375	0.0420858	yes	growth arrest-specific 6 [Source:HGNC Symbol;Acc:HGNC:4168]
3	XLOC_001555	CECR1	ENSGALG00000013031	1:61796165-61815037	IO	I6	10.2023	30.1915	#NAME?	2.49877	0.0012	0.0206331	yes	Gallus gallus cat eye syndrome chromosome region, candidate 1 (CECR1), mRNA. [Source:RefSeq mRNA;Acc:NM_001030767]
4	XLOC_001898	EGFL6	ENSGALG00000016584	1:122466940-122507987	IO	I6	2.64764	16.8575	#NAME?	3.52257	0.00055	0.0124925	yes	Gallus gallus EGF-like-domain, multiple 6 (EGFL6), mRNA. [Source:RefSeq mRNA;Acc:NM_001277738]
5	XLOC_002090	UFM1	ENSGALG00000017042	1:170871049-170882022	IO	I6	30.9566	12.2822	#NAME?	-2.28458	0.00365	0.0414523	yes	Ubiquitin-fold modifier 1 [Source:UniProtKB/Swiss-Prot;Acc:Q5ZMK7]
6	XLOC_002655	TPM1	ENSGALG00000003521	10:3666669-3687521	IO	I6	21.2422	9.07364	#NAME?	-1.97957	0.00475	0.0488447	yes	Gallus gallus tropomyosin 1 (alpha) (TPM1), mRNA. [Source:RefSeq mRNA;Acc:NM_205401]
7	XLOC_002802	NA	NA	10:6090163-6092090	IO	I6	5.963	20.3855	Inf	2.39733	0.0036	0.0409823	yes	NA
8	XLOC_002990	CDH1	ENSGALG00000000608	11:18310976-18326276	IO	I6	21.618	6.51075	3.6568	-2.48887	0.00115	0.0200266	yes	Gallus gallus cadherin 1, type 1, E-cadherin (epithelial) (CDH1), mRNA. [Source:RefSeq mRNA;Acc:NM_001039258]
9	XLOC_002990	CDH3	_	11:18310976-18326276	IO	I6	21.618	6.51075	3.58368	-2.48887	0.00115	0.0200266	yes	_
10	XLOC_003329	LAMB2	ENSGALG00000006802	12:11545870-11554936	IO	I6	30.5836	9.63075	2.75134	-2.93384	0.0001	0.00384525	yes	Gallus gallus laminin, beta 2 (laminin S) (LAMB2), mRNA. [Source:RefSeq mRNA;Acc:NM_204166]
11	XLOC_003898	SQSTM1	ENSGALG00000005906	13:12782023-12786573	IO	I6	116.095	42.0334	2.71617	-2.64665	0.0001	0.00384525	yes	sequestosome 1 [Source:HGNC Symbol;Acc:HGNC:11280]
12	XLOC_004766	HSPB8	ENSGALG00000007383	15:9720473-9724236	IO	I6	20.7995	5.99271	2.67061	-2.42204	0.0032	0.0377612	yes	heat shock 22kDa protein 8 [Source:HGNC Symbol;Acc:HGNC:30171]
13	XLOC_005620	RABGEF1	ENSGALG00000021611	19:5031356-5052768	IO	I6	646.161	5.58349	2.6497	-3.52111	5e-05	0.00235569	yes	RAB guanine nucleotide exchange factor (GEF) 1 [Source:HGNC Symbol;Acc:HGNC:17676]
14	XLOC_005620	gga-mir-6585	ENSGALG00000027202	19:5031356-5052768	IO	I6	646.161	5.58349	2.21833	-3.52111	5e-05	0.00235569	yes	gga-mir-6585 [Source:miRBase;Acc:MI0022405]
15	XLOC_005628	SERPINF1	ENSGALG00000003015	19:5404098-5410958	IO	I6	23.4944	80.7143	2.05267	2.86347	0.0006	0.0132641	yes	Gallus gallus serpin peptidase inhibitor, clade F (alpha-2 antiplasmin, pigment epithelium derived factor), member 1 (SERPINF1), mRNA. [Source:RefSeq mRNA;Acc:NM_001257289]
16	XLOC_005780	HSPB1	ENSGALG00000001926	19:4253517-4255722	IO	I6	716.871	339.395	2.00355	-2.214	0.00285	0.0349529	yes	Gallus gallus heat shock 27kDa protein 1 (HSPB1), mRNA. [Source:RefSeq mRNA;Acc:NM_205290]
17	XLOC_005791	TMEM132E	ENSGALG00000002312	19:4751708-4761990	IO	I6	3.53829	22.204	1.87391	3.66885	0.0001	0.00384525	yes	transmembrane protein 132E [Source:HGNC Symbol;Acc:HGNC:26991]
18	XLOC_006069	COL1A2	ENSGALG00000009641	2:23702023-23740814	IO	I6	14.0212	41.939	1.78051	2.9367	0.0001	0.00384525	yes	Gallus gallus collagen, type I, alpha 2 (COL1A2), mRNA. [Source:RefSeq mRNA;Acc:NM_001079714]
19	XLOC_006078	C1GALT1	ENSGALG00000009752	2:24823338-24831591	IO	I6	10.44	25.0669	1.77344	2.67704	0.00105	0.0190703	yes	Gallus gallus core 1 synthase, glycoprotein-N-acetylgalactosamine 3-beta-galactosyltransferase, 1 (C1GALT1), mRNA. [Source:RefSeq mRNA;Acc:NM_001012557]
20	XLOC_006343	Uncharacterized protein	ENSGALG00000013033	2:78346912-78357068	IO	I6	18.0435	2.53704	1.6741	-2.24017	0.00395	0.0433839	yes	Uncharacterized protein [Source:UniProtKB/TrEMBL;Acc:E1BXS8]
21	XLOC_006938	CCK	ENSGALG00000011940	2:44414499-44419173	IO	I6	14.9043	0	1.58068	NA	5e-05	0.00235569	yes	Gallus gallus cholecystokinin (CCK), mRNA. [Source:RefSeq mRNA;Acc:NM_001001741]
22	XLOC_007966	NBL1	ENSGALG00000004043	21:4764693-4774309	IO	I6	24.4451	66.4256	1.56525	2.57027	0.00045	0.0109953	yes	Gallus gallus neuroblastoma, suppression of tumorigenicity 1 (NBL1), mRNA. [Source:RefSeq mRNA;Acc:NM_204149]
23	XLOC_008080	EPHA2	ENSGALG00000023768	21:4318354-4326236	IO	I6	28.7454	7.54961	1.44991	-3.2273	0.0001	0.00384525	yes	Uncharacterized protein [Source:UniProtKB/TrEMBL;Acc:F1NP16]
24	XLOC_008400	SH3BGRL3	ENSGALG00000000527	23:215225-217140	IO	I6	135.463	62.0988	1.44219	-2.10531	0.0023	0.0304438	yes	SH3 domain binding glutamate-rich protein like 3 [Source:HGNC Symbol;Acc:HGNC:15568]
25	XLOC_008536	FEZ1	ENSGALG00000010422	24:121486-131479	IO	I6	45.4723	111.036	1.39108	2.32691	0.0022	0.0296144	yes	fasciculation and elongation protein zeta 1 (zygin I) [Source:HGNC Symbol;Acc:HGNC:3659]
26	XLOC_008690	CADM1	ENSGALG00000014582	24:4664468-4732605	IO	I6	4.90284	12.854	1.39053	2.29527	0.00175	0.0261867	yes	cell adhesion molecule 1 [Source:HGNC Symbol;Acc:HGNC:5951]
27	XLOC_008762	PIAS3	_	25:645943-647516	IO	I6	0	9.58274	1.28796	NA	0.00355	0.040583	yes	_
28	XLOC_008954	CSRP1	ENSGALG00000000318	26:756211-765373	IO	I6	31.7141	5.32281	1.26366	-2.85767	0.0022	0.0296144	yes	Gallus gallus cysteine and glycine-rich protein 1 (CSRP1), mRNA. [Source:RefSeq mRNA;Acc:NM_205248]
29	XLOC_009054	PRELP	ENSGALG00000003551	26:5197961-5209509	IO	I6	1.94826	23.3584	1.176	3.94444	0.00025	0.00741199	yes	proline/arginine-rich end leucine-rich repeat protein [Source:HGNC Symbol;Acc:HGNC:9357]
30	XLOC_009056	ATP2B4	ENSGALG00000003601	26:5244544-5282030	IO	I6	5.03775	11.2654	1.16104	2.18722	0.0049	0.0498219	yes	ATPase, Ca++ transporting, plasma membrane 4 [Source:HGNC Symbol;Acc:HGNC:817]
31	XLOC_009060	FKBP51	ENSGALG00000000947	26:61867-80894	IO	I6	65.8679	26.6824	-1.07875	-2.6434	0.00125	0.0210553	yes	Gallus gallus FK506 binding protein 5 (FKBP5), mRNA. [Source:RefSeq mRNA;Acc:NM_001005431]
32	XLOC_009192	FMOD	ENSGALG00000003546	26:5167692-5174255	IO	I6	2.46041	16.168	-1.12526	2.9232	0.001	0.0183726	yes	Gallus gallus fibromodulin (FMOD), mRNA. [Source:RefSeq mRNA;Acc:NM_204967]
33	XLOC_009325	_	ENSGALG00000023818	27:4835440-4835971	IO	I6	835.725	70.3773	-1.21228	-5.23556	5e-05	0.00235569	yes
34	XLOC_009345	Uncharacterized protein	ENSGALG00000000187	27:27257-96687	IO	I6	2.41473	30.4562	-1.22718	3.13631	0.0004	0.0101379	yes	Uncharacterized protein [Source:UniProtKB/TrEMBL;Acc:E1BZW9]
35	XLOC_009373	FZD2	ENSGALG00000008433	27:1515525-1517127	IO	I6	199.452	84.6522	-1.23642	-2.60272	0.00095	0.0178856	yes	Gallus gallus frizzled family receptor 2 (FZD2), mRNA. [Source:RefSeq mRNA;Acc:NM_204222]
36	XLOC_009439	LEPREL4	ENSGALG00000027462	27:4674821-4678761	IO	I6	17.2743	45.3062	-1.2953	2.11948	0.0034	0.039293	yes	leprecan-like 4 [Source:HGNC Symbol;Acc:HGNC:16946]
37	XLOC_009450	_	ENSGALG00000003345	27:4858829-4864785	IO	I6	2.36866	9.82693	-1.30369	2.56169	0.00165	0.0252664	yes	Phosphoinositide phospholipase C [Source:UniProtKB/TrEMBL;Acc:F1NUW4]
38	XLOC_010470	LBH	ENSGALG00000009052	3:7979474-7990141	IO	I6	20.5594	8.37697	-1.33368	-2.32308	0.00425	0.045142	yes	Gallus gallus limb bud and heart development homolog (mouse) (LBH), mRNA. [Source:RefSeq mRNA;Acc:NM_001031038]
39	XLOC_010602	SRBD1	ENSGALG00000009990	3:25432171-25554811	IO	I6	16.3215	36.8783	-1.39317	2.51873	0.00465	0.0482596	yes	S1 RNA binding domain 1 [Source:HGNC Symbol;Acc:HGNC:25521]
40	XLOC_011662	EDA2R	ENSGALG00000004599	4:355556-369568	IO	I6	32.4608	14.0096	-1.46569	-2.32594	0.001	0.0183726	yes	Gallus gallus ectodysplasin A2 receptor (EDA2R), mRNA. [Source:RefSeq mRNA;Acc:NM_001083360]
41	XLOC_011704	MPP1	ENSGALG00000005071	4:2104398-2118953	IO	I6	5.74041	21.0401	-1.48386	2.85937	0.0005	0.0116773	yes	Gallus gallus membrane protein, palmitoylated 1, 55kDa (MPP1), mRNA. [Source:RefSeq mRNA;Acc:NM_001007917]
42	XLOC_011951	RNase_MRP	ENSGALG00000025557	4:39276201-39276488	IO	I6	36.1613	0	-1.5522	NA	0.0005	0.0116773	yes	RNase MRP [Source:RFAM;Acc:RF00030]
43	XLOC_012302	NA	NA	4:77005037-77005839	IO	I6	9.40702	63.3415	-1.64445	3.2125	0.001	0.0183726	yes	NA
44	XLOC_013246	HSP70	ENSGALG00000011715	5:52784176-52786081	IO	I6	86.1926	14.9632	-1.65814	-3.64158	5e-05	0.00235569	yes	Gallus gallus heat shock 70kDa protein 2 (HSPA2), mRNA. [Source:RefSeq mRNA;Acc:NM_001006685]
45	XLOC_013780	ACTG2	ENSGALG00000006343	6:18775740-18800030	IO	I6	25.3672	8.03756	-1.66704	-2.77872	0.0005	0.0116773	yes	Gallus gallus actin, alpha 2, smooth muscle, aorta (ACTA2), mRNA. [Source:RefSeq mRNA;Acc:NM_001031229]
46	XLOC_014683	Uncharacterized protein	ENSGALG00000010101	8:19315963-19319691	IO	I6	23.4427	2.42007	-1.70431	-3.17341	0.0006	0.0132641	yes	Uncharacterized protein [Source:UniProtKB/TrEMBL;Acc:E1C3K5]
47	XLOC_014824	Uncharacterized protein	ENSGALG00000002771	8:3972198-3975333	IO	I6	17.7343	82.5272	-1.73134	2.6957	0.0015	0.0237727	yes	Uncharacterized protein [Source:UniProtKB/TrEMBL;Acc:F1N8J7]
48	XLOC_014943	CYR61	ENSGALG00000008661	8:15135353-15137430	IO	I6	90.0642	34.29	-1.73134	-2.53568	0.0004	0.0101379	yes	Gallus gallus cysteine-rich, angiogenic inducer, 61 (CYR61), mRNA. [Source:RefSeq mRNA;Acc:NM_001031563]
49	XLOC_014953	PTGFR	ENSGALG00000008901	8:17636432-17671365	IO	I6	57.4414	19.5869	-1.79527	-3.0721	0.001	0.0183726	yes	Gallus gallus prostaglandin F receptor (FP) (PTGFR), mRNA. [Source:RefSeq mRNA;Acc:NM_001044657]
50	XLOC_015201	CHST2	ENSGALG00000026437	9:10151973-10154431	IO	I6	19.3611	61.7849	-1.89232	3.24466	5e-05	0.00235569	yes	carbohydrate (N-acetylglucosamine-6-O) sulfotransferase 2 [Source:HGNC Symbol;Acc:HGNC:1970]
51	XLOC_015558	PTX3	ENSGALG00000028284	9:22173836-22222261	IO	I6	96.1711	21.3758	-1.92886	-4.06633	5e-05	0.00235569	yes	pentraxin-related protein PTX3 precursor [Source:RefSeq peptide;Acc:NP_001017413]
52	XLOC_015732	_	ENSGALG00000023973	AADN03011039.1:4-396	IO	I6	288.456	77.7025	-2.16962	-2.73836	0.0014	0.0227369	yes	Collagen alpha-1(I) chain [Source:UniProtKB/TrEMBL;Acc:F1P2H5]
53	XLOC_016085	NA	NA	AADN03017203.1:335-616	IO	I6	30.1499	0	-2.49997	NA	0.00065	0.0139483	yes	NA
54	XLOC_016096	HMGA1	ENSGALG00000029009	AADN03017453.1:1-1252	IO	I6	153.617	18.9749	-2.52614	-3.70326	5e-05	0.00235569	yes	high mobility group protein HMG-I/HMG-Y [Source:RefSeq peptide;Acc:NP_989700]
55	XLOC_016118	NA	NA	AADN03017764.1:542-1203	IO	I6	138.153	42.3947	-2.57487	-2.73973	0.0005	0.0116773	yes	NA
56	XLOC_016222	Uncharacterized protein	ENSGALG00000018770	AADN03019561.1:2031-7526	IO	I6	40.091	14.3337	-2.83026	-2.08757	0.0032	0.0377612	yes	Uncharacterized protein [Source:UniProtKB/TrEMBL;Acc:H9L143]
57	XLOC_016277	NA	NA	AADN03020556.1:63-1286	IO	I6	21.0495	0	-3.01718	NA	0.0002	0.00637655	yes	NA
58	XLOC_016410	C3D	ENSGALG00000011509	AADN03022998.1:20-17720	IO	I6	12.6637	4.05072	-3.27602	-2.29359	0.0026	0.0327738	yes	complement C3 precursor [Source:RefSeq peptide;Acc:NP_990736]
59	XLOC_016783	FCGBP	ENSGALG00000012531	JH375515.1:11673-21757	IO	I6	94.9307	7.45556	-3.56984	-6.26672	5e-05	0.00235569	yes	Fc fragment of IgG binding protein [Source:HGNC Symbol;Acc:HGNC:13572]
60	XLOC_016879	NA	NA	JH375646.1:3518-4464	IO	I6	13.4109	0	-3.67049	NA	5e-05	0.00235569	yes	NA
61	XLOC_016960	NA	NA	JH375772.1:1358-1749	IO	I6	43.9131	0	-6.85458	NA	5e-05	0.00235569	yes	NA
62	XLOC_017379	IL11RA	ENSGALG00000005848	Z:8187057-8211693	IO	I6	6.26304	25.1139	-6.85458	3.1827	5e-05	0.00235569	yes	Gallus gallus interleukin 11 receptor, alpha (IL11RA), mRNA. [Source:RefSeq mRNA;Acc:NM_001044674]
