# Supplementary material for: Derivation of chicken induced pluripotent stem cells tolerant to Newcastle disease virus-induced lysis through multiple rounds of infection
Source: Virol J. 2016 Dec 5;13:205. doi: 10.1186/s12985-016-0659-3 (PMC5139146; doi:10.1186/s12985-016-0659-3)
Supplement: Additional file 2: Table S2. — List of differentially expressed genes between BA3NI-I6 and BA3NI-I9-C1 (average of biological triplicates). (XLSX 189 kb) [file 12985_2016_659_MOESM2_ESM.xlsx]

## Sheet: R_I6I9_complete.csv
Supplementary Table 2. List of differentially expressed genes between BA3NI-I6 and BA3NI-I9-C1 (average of biological triplicates)
	gene_id	gene_short_name	ensembl_ID	locus	sample_1	sample_2	status	value_1	value_2	log2_fold_change	test_stat	p_value	q_value	significant	geneFunction
1	XLOC_000057	SEC61A2	ENSGALG00000014036	1:6167426-6183132	I6	I9	OK	86.9252	40.29	-1.10935	-2.24588	0.0022	0.0296144	yes	Sec61 alpha 2 subunit (S. cerevisiae) [Source:HGNC Symbol;Acc:HGNC:17702]
2	XLOC_000085	P37NB	ENSGALG00000008298	1:12647568-12735694	I6	I9	OK	39.0496	2.41317	-4.01631	-3.70213	0.00065	0.0139483	yes	Gallus gallus leucine rich repeat containing 17 (LRRC17), mRNA. [Source:RefSeq mRNA;Acc:NM_001198600]
3	XLOC_000111	GTSE1	ENSGALG00000004897	1:15509091-15520120	I6	I9	OK	7.29683	21.9583	1.58943	2.6801	0.0008	0.0161305	yes	Gallus gallus G-2 and S-phase expressed 1 (GTSE1), mRNA. [Source:RefSeq mRNA;Acc:NM_001031332]
4	XLOC_000115	TBC1D22A	ENSGALG00000006975	1:15997491-16152675	I6	I9	OK	3.65383	9.61251	1.3955	2.42869	0.00345	0.0397984	yes	Gallus gallus TBC1 domain family, member 22A (TBC1D22A), mRNA. [Source:RefSeq mRNA;Acc:NM_001031490]
5	XLOC_000169	USP15	ENSGALG00000009773	1:32863908-32927887	I6	I9	OK	5.62437	12.571	1.16034	2.07623	0.0045	0.0470104	yes	Gallus gallus ubiquitin specific peptidase 15 (USP15), transcript variant 1, mRNA. [Source:RefSeq mRNA;Acc:NM_204840]
6	XLOC_000176	RASSF3	ENSGALG00000009842	1:33676051-33726396	I6	I9	OK	34.2127	74.8138	1.12877	2.32587	0.0014	0.0227369	yes	Gallus gallus Ras association (RalGDS/AF-6) domain family member 3 (RASSF3), mRNA. [Source:RefSeq mRNA;Acc:NM_001007851]
7	XLOC_000182	CAND1	ENSGALG00000009899	1:34744570-34771248	I6	I9	OK	13.6455	31.1576	1.19116	2.38629	0.00115	0.0200266	yes	cullin-associated and neddylation-dissociated 1 [Source:HGNC Symbol;Acc:HGNC:30688]
8	XLOC_000213	RPS16	ENSGALG00000026490	1:39679804-39685489	I6	I9	OK	336.48	137.896	-1.28694	-2.59277	0.0004	0.0101379	yes	ribosomal protein S16 [Source:HGNC Symbol;Acc:HGNC:10396]
9	XLOC_000284	ATF7IP	ENSGALG00000011814	1:48648630-48798716	I6	I9	OK	3.28042	11.8073	1.84773	3.03292	5e-05	0.00235569	yes	Gallus gallus activating transcription factor 7 interacting protein (ATF7IP), mRNA. [Source:RefSeq mRNA;Acc:NM_001012813]
10	XLOC_000296	TCF20	ENSGALG00000011878	1:49141667-49248245	I6	I9	OK	9.95359	22.5535	1.18006	2.11969	0.00335	0.0389041	yes	transcription factor 20 (AR1) [Source:HGNC Symbol;Acc:HGNC:11631]
11	XLOC_000320	NPTXR	ENSGALG00000012183	1:50627405-50649375	I6	I9	OK	16.0972	41.3134	1.3598	2.69424	0.0002	0.00637655	yes	neuronal pentraxin receptor [Source:HGNC Symbol;Acc:HGNC:7954]
12	XLOC_000359	MYH9	ENSGALG00000012533	1:51598549-51666512	I6	I9	OK	9.45886	39.0927	2.04716	4.26875	5e-05	0.00235569	yes	Gallus gallus myosin, heavy chain 9, non-muscle (MYH9), mRNA. [Source:RefSeq mRNA;Acc:NM_205477]
13	XLOC_000401	CREB3L2	ENSGALG00000012877	1:57502924-57581823	I6	I9	OK	6.27478	30.6941	2.29032	4.39888	5e-05	0.00235569	yes	cAMP responsive element binding protein 3-like 2 [Source:HGNC Symbol;Acc:HGNC:23720]
14	XLOC_000405	MTPN	ENSGALG00000026497	1:58356875-58394603	I6	I9	OK	19.8607	42.8516	1.10943	1.91116	0.00295	0.035719	yes	myotrophin [Source:RefSeq peptide;Acc:NP_990217]
15	XLOC_000434	BCL2L13	ENSGALG00000013037	1:61940876-61982299	I6	I9	OK	7.6224	18.6451	1.29048	2.18067	0.00405	0.0439246	yes	BCL2-like 13 (apoptosis facilitator) [Source:HGNC Symbol;Acc:HGNC:17164]
16	XLOC_000445	MGST1	ENSGALG00000013098	1:63429484-63435985	I6	I9	OK	337.859	67.6691	-2.31985	-4.48707	5e-05	0.00235569	yes	Gallus gallus microsomal glutathione S-transferase 1 (MGST1), mRNA. [Source:RefSeq mRNA;Acc:NM_001135550]
17	XLOC_000482	PPFIBP1	ENSGALG00000014106	1:68342153-68442027	I6	I9	OK	14.0499	34.7372	1.30592	2.68648	0.0001	0.00384525	yes	Gallus gallus PTPRF interacting protein, binding protein 1 (liprin beta 1) (PPFIBP1), mRNA. [Source:RefSeq mRNA;Acc:NM_001030771]
18	XLOC_000556	C12ORF57	ENSGALG00000014555	1:76805344-76806483	I6	I9	OK	184.819	72.6112	-1.34785	-2.35359	0.0016	0.0248202	yes	Gallus gallus chromosome 1 open reading frame, human C12orf57 (C12ORF57), mRNA. [Source:RefSeq mRNA;Acc:NM_001278146]
19	XLOC_000704	5_8S_rRNA	ENSGALG00000025656	1:100348395-100374700	I6	I9	OK	5613.23	1123.41	-2.32094	-2.72205	0.00055	0.0124925	yes	5.8S ribosomal RNA [Source:RFAM;Acc:RF00002]
20	XLOC_000713	BACH1	ENSGALG00000015828	1:103417899-103446432	I6	I9	OK	3.52835	12.7128	1.84922	2.904	0.0005	0.0116773	yes	BTB and CNC homology 1, basic leucine zipper transcription factor 1 [Source:HGNC Symbol;Acc:HGNC:935]
21	XLOC_000720	IFNAR1	ENSGALG00000015942	1:104652222-104671014	I6	I9	OK	15.0255	5.57288	-1.43092	-2.33207	0.002	0.0280945	yes	Gallus gallus interferon (alpha, beta and omega) receptor 1 (IFNAR1), mRNA. [Source:RefSeq mRNA;Acc:NM_204859]
22	XLOC_000724	ITSN1	ENSGALG00000016006	1:104842348-104956613	I6	I9	OK	6.27365	13.598	1.11601	2.10569	0.00355	0.040583	yes	intersectin 1 (SH3 domain protein) [Source:HGNC Symbol;Acc:HGNC:6183]
23	XLOC_000726	MRPS6	ENSGALG00000027579	1:105063860-105075638	I6	I9	OK	148.084	58.7723	-1.33321	-2.42791	0.00095	0.0178856	yes	Gallus gallus mitochondrial ribosomal protein S6 (MRPS6), nuclear gene encoding mitochondrial protein, mRNA. [Source:RefSeq mRNA;Acc:NM_001031486]
24	XLOC_000736	TTC3	ENSGALG00000016050	1:106379169-106438614	I6	I9	OK	6.19496	17.119	1.46643	2.60949	0.00015	0.00522912	yes	tetratricopeptide repeat domain 3 [Source:HGNC Symbol;Acc:HGNC:12393]
25	XLOC_000740	WRB	ENSGALG00000016070	1:107369132-107375602	I6	I9	OK	49.3991	21.8098	-1.17951	-2.21316	0.0033	0.0384172	yes	Gallus gallus tryptophan rich basic protein (WRB), mRNA. [Source:RefSeq mRNA;Acc:NM_001079497]
26	XLOC_000757	PDXK	ENSGALG00000016205	1:109396354-109438863	I6	I9	OK	6.20989	16.1279	1.37692	2.15769	0.00095	0.0178856	yes	Gallus gallus pyridoxal (pyridoxine, vitamin B6) kinase (PDXK), transcript variant 2, mRNA. [Source:RefSeq mRNA;Acc:NM_001278085]
27	XLOC_000774	MED14	ENSGALG00000016238	1:111568865-111602294	I6	I9	OK	3.24851	8.7021	1.42159	2.32382	0.00185	0.0269006	yes	mediator complex subunit 14 [Source:HGNC Symbol;Acc:HGNC:2370]
28	XLOC_000777	RPGR	ENSGALG00000016255	1:112266515-112376058	I6	I9	OK	24.6716	5.26548	-2.22822	-2.69322	0.0022	0.0296144	yes	retinitis pigmentosa GTPase regulator [Source:HGNC Symbol;Acc:HGNC:10295]
29	XLOC_000796	RPS6KA3	ENSGALG00000016406	1:119184474-119240903	I6	I9	OK	2.9551	10.3097	1.80272	2.8686	5e-05	0.00235569	yes	ribosomal protein S6 kinase, 90kDa, polypeptide 3 [Source:HGNC Symbol;Acc:HGNC:10432]
30	XLOC_000891	SOWAHC	ENSGALG00000026360	1:136196811-136200784	I6	I9	OK	4.42326	15.7707	1.83407	2.73581	0.00025	0.00741199	yes	sosondowah ankyrin repeat domain family member C [Source:HGNC Symbol;Acc:HGNC:26149]
31	XLOC_000893	GAS6	ENSGALG00000016820	1:136509159-136547639	I6	I9	OK	33.3411	12.5957	-1.40437	-2.41262	0.00225	0.0299905	yes	growth arrest-specific 6 [Source:HGNC Symbol;Acc:HGNC:4168]
32	XLOC_000899	GRTP1	ENSGALG00000016828	1:136801887-136830896	I6	I9	OK	34.0726	8.38451	-2.02282	-3.68165	5e-05	0.00235569	yes	growth hormone regulated TBC protein 1 [Source:HGNC Symbol;Acc:HGNC:20310]
33	XLOC_000967	DNAJC15	ENSGALG00000016965	1:166031301-166055788	I6	I9	OK	49.0684	12.8499	-1.93304	-2.76434	0.00105	0.0190703	yes	Gallus gallus DnaJ (Hsp40) homolog, subfamily C, member 15 (DNAJC15), transcript variant 1, mRNA. [Source:RefSeq mRNA;Acc:NM_001277776]
34	XLOC_001058	RDX	ENSGALG00000017153	1:178853528-178890220	I6	I9	OK	37.214	85.9465	1.20759	2.49676	0.0008	0.0161305	yes	radixin [Source:RefSeq peptide;Acc:NP_990082]
35	XLOC_001063	SLC35F2	ENSGALG00000017167	1:179678118-179696191	I6	I9	OK	36.0058	11.8944	-1.59795	-2.74668	0.00025	0.00741199	yes	solute carrier family 35, member F2 [Source:HGNC Symbol;Acc:HGNC:23615]
36	XLOC_001096	SNORA1	ENSGALG00000017812	1:185061114-185071837	I6	I9	OK	98.6432	24.4982	-2.00955	-1.35604	0.0017	0.0256604	yes	Small nucleolar RNA SNORA1 [Source:RFAM;Acc:RF00408]
37	XLOC_001096	SNORA18	ENSGALG00000017814	1:185061114-185071837	I6	I9	OK	98.6432	24.4982	-2.00955	-1.35604	0.0017	0.0256604	yes	Small nucleolar RNA SNORA18 [Source:RFAM;Acc:RF00425]
38	XLOC_001096	SNORA25	ENSGALG00000025680	1:185061114-185071837	I6	I9	OK	98.6432	24.4982	-2.00955	-1.35604	0.0017	0.0256604	yes	Small nucleolar RNA SNORA25 [Source:RFAM;Acc:RF00402]
39	XLOC_001096	SNORA32	ENSGALG00000024565	1:185061114-185071837	I6	I9	OK	98.6432	24.4982	-2.00955	-1.35604	0.0017	0.0256604	yes	Small nucleolar RNA SNORA32 [Source:RFAM;Acc:RF00421]
40	XLOC_001096	SNORA40	ENSGALG00000025662	1:185061114-185071837	I6	I9	OK	98.6432	24.4982	-2.00955	-1.35604	0.0017	0.0256604	yes	Small nucleolar RNA SNORA40 [Source:RFAM;Acc:RF00561]
41	XLOC_001096	SNORA8	ENSGALG00000017815	1:185061114-185071837	I6	I9	OK	98.6432	24.4982	-2.00955	-1.35604	0.0017	0.0256604	yes	Small nucleolar RNA SNORA8 [Source:RFAM;Acc:RF00393]
42	XLOC_001096	TAF1D	ENSGALG00000017220	1:185061114-185071837	I6	I9	OK	98.6432	24.4982	-2.00955	-1.35604	0.0017	0.0256604	yes	TATA box binding protein (TBP)-associated factor, RNA polymerase I, D, 41kDa [Source:HGNC Symbol;Acc:HGNC:28759]
43	XLOC_001096	snoZ40	ENSGALG00000017813	1:185061114-185071837	I6	I9	OK	98.6432	24.4982	-2.00955	-1.35604	0.0017	0.0256604	yes	Small nucleolar RNA Z40 [Source:RFAM;Acc:RF00342]
44	XLOC_001106	CTSC	ENSGALG00000017239	1:187466812-187482868	I6	I9	OK	72.1516	34.1078	-1.08093	-2.14125	0.0049	0.0498219	yes	cathepsin C [Source:HGNC Symbol;Acc:HGNC:2528]
45	XLOC_001121	NDUFC2	ENSGALG00000029172	1:192061272-192064201	I6	I9	OK	451.989	196.933	-1.19858	-2.27622	0.00195	0.0277401	yes	Gallus gallus NADH dehydrogenase (ubiquinone) 1, subcomplex unknown, 2, 14.5kDa (NDUFC2), nuclear gene encoding mitochondrial protein, mRNA. [Source:RefSeq mRNA;Acc:NM_213574]
46	XLOC_001139	TPP1	ENSGALG00000022706	1:193529876-193532625	I6	I9	OK	104.264	27.4	-1.92799	-2.71108	0.0006	0.0132641	yes	tripeptidyl peptidase I [Source:HGNC Symbol;Acc:HGNC:2073]
47	XLOC_001145	HPX	ENSGALG00000022586	1:193596424-193599483	I6	I9	OK	74.9198	10.4208	-2.84588	-3.49083	0.00025	0.00741199	yes	hemopexin [Source:HGNC Symbol;Acc:HGNC:5171]
48	XLOC_001190	SBF1	ENSGALG00000012438	1:536200-591575	I6	I9	OK	6.50402	34.94	2.42548	4.31401	5e-05	0.00235569	yes	SET binding factor 1 [Source:HGNC Symbol;Acc:HGNC:10542]
49	XLOC_001254	PBEF1	ENSGALG00000008098	1:14035037-14064162	I6	I9	OK	31.0291	72.2284	1.21894	2.23386	0.0021	0.0288811	yes	Gallus gallus nicotinamide phosphoribosyltransferase (NAMPT), mRNA. [Source:RefSeq mRNA;Acc:NM_001030728]
50	XLOC_001326	SCAF11	ENSGALG00000028849	1:30807482-30848167	I6	I9	OK	14.6885	35.3618	1.2675	2.54611	0.0006	0.0132641	yes	SR-related CTD-associated factor 11 [Source:HGNC Symbol;Acc:HGNC:10784]
51	XLOC_001397	CDK17	ENSGALG00000011456	1:45658899-45739057	I6	I9	OK	3.25567	8.92545	1.45497	1.99252	0.00405	0.0439246	yes	cyclin-dependent kinase 17 [Source:HGNC Symbol;Acc:HGNC:8750]
52	XLOC_001404	NUP205	ENSGALG00000011662	1:47572394-47617501	I6	I9	OK	6.14468	15.0241	1.28986	2.39314	0.00145	0.0231732	yes	nucleoporin 205kDa [Source:HGNC Symbol;Acc:HGNC:18658]
53	XLOC_001440	CCDC134	ENSGALG00000011918	1:49369023-49373316	I6	I9	OK	213.106	52.4359	-2.02294	-3.6687	5e-05	0.00235569	yes	coiled-coil domain containing 134 [Source:HGNC Symbol;Acc:HGNC:26185]
54	XLOC_001446	ZC3H7B	ENSGALG00000011965	1:49543417-49588806	I6	I9	OK	4.40659	14.4341	1.71175	3.07239	5e-05	0.00235569	yes	zinc finger CCCH-type containing 7B [Source:HGNC Symbol;Acc:HGNC:30869]
55	XLOC_001502	POLR3B	ENSGALG00000012655	1:53773940-53842276	I6	I9	OK	6.95162	17.2391	1.31026	2.35312	0.0019	0.0273767	yes	polymerase (RNA) III (DNA directed) polypeptide B [Source:HGNC Symbol;Acc:HGNC:30348]
56	XLOC_001512	HSP90B1	ENSGALG00000012726	1:54867807-54879291	I6	I9	OK	244.358	94.1732	-1.37561	-3.02646	0.00015	0.00522912	yes	Gallus gallus heat shock protein 90kDa beta (Grp94), member 1 (HSP90B1), mRNA. [Source:RefSeq mRNA;Acc:NM_204289]
57	XLOC_001576	ETNK1	ENSGALG00000013205	1:66597088-66718963	I6	I9	OK	4.07499	17.2831	2.08449	3.02279	5e-05	0.00235569	yes	ethanolamine kinase 1 [Source:HGNC Symbol;Acc:HGNC:24649]
58	XLOC_001591	PACSIN2	ENSGALG00000014159	1:68555520-68619322	I6	I9	OK	10.9895	26.8736	1.29006	2.49762	0.0006	0.0132641	yes	Gallus gallus protein kinase C and casein kinase substrate in neurons 2 (PACSIN2), transcript variant 2, mRNA. [Source:RefSeq mRNA;Acc:NM_205089]
59	XLOC_001629	NECAP1	ENSGALG00000014330	1:75222847-75230396	I6	I9	OK	9.19085	1.53831	-2.57885	-2.7023	0.00245	0.0316372	yes	NECAP endocytosis associated 1 [Source:HGNC Symbol;Acc:HGNC:24539]
60	XLOC_001642	KPNA1	ENSGALG00000014426	1:76288318-76339983	I6	I9	OK	8.59094	24.7669	1.52753	2.72139	5e-05	0.00235569	yes	Gallus gallus karyopherin alpha 1 (importin alpha 5) (KPNA1), mRNA. [Source:RefSeq mRNA;Acc:NM_001030774]
61	XLOC_001657	PHB2	ENSGALG00000014567	1:76828250-76833820	I6	I9	OK	437.796	190.116	-1.20338	-2.44607	0.0008	0.0161305	yes	Gallus gallus prohibitin 2 (PHB2), mRNA. [Source:RefSeq mRNA;Acc:NM_001080885]
62	XLOC_001658	LPCAT3	ENSGALG00000014570	1:76834389-76852484	I6	I9	OK	185.031	73.7778	-1.32651	-2.36812	0.00205	0.0285023	yes	lysophosphatidylcholine acyltransferase 3 [Source:HGNC Symbol;Acc:HGNC:30244]
63	XLOC_001689	ATP1A1	ENSGALG00000015003	1:79681868-79701547	I6	I9	OK	216.369	107.313	-1.01167	-2.05095	0.0041	0.0442651	yes	Gallus gallus ATPase, Na+/K+ transporting, alpha 1 polypeptide (ATP1A1), mRNA. [Source:RefSeq mRNA;Acc:NM_205521]
64	XLOC_001708	BOC	ENSGALG00000015152	1:82632010-82721508	I6	I9	OK	14.4153	4.99042	-1.53037	-2.6263	0.0003	0.00836047	yes	BOC cell adhesion associated, oncogene regulated [Source:HGNC Symbol;Acc:HGNC:17173]
65	XLOC_001729	ZBTB11	ENSGALG00000015334	1:84729830-84741575	I6	I9	OK	1.13587	8.59575	2.91983	2.88117	0.0023	0.0304438	yes	zinc finger and BTB domain containing 11 [Source:HGNC Symbol;Acc:HGNC:16740]
66	XLOC_001730	RPL24	ENSGALG00000015339	1:84747543-84751852	I6	I9	OK	1625.86	658.158	-1.3047	-2.61077	0.00045	0.0109953	yes	ribosomal protein L24 [Source:HGNC Symbol;Acc:HGNC:10325]
67	XLOC_001734	IFT57	ENSGALG00000015356	1:86848939-86867588	I6	I9	OK	9.67537	3.33624	-1.53609	-2.33026	0.00305	0.0365347	yes	intraflagellar transport 57 [Source:HGNC Symbol;Acc:HGNC:17367]
68	XLOC_001754	TIMMDC1	ENSGALG00000024480	1:91648951-91655423	I6	I9	OK	81.5177	27.6109	-1.56188	-2.96644	0.0002	0.00637655	yes	Gallus gallus translocase of inner mitochondrial membrane domain containing 1 (TIMMDC1), nuclear gene encoding mitochondrial protein, mRNA. [Source:RefSeq mRNA;Acc:NM_001257290]
69	XLOC_001778	NA	NA	1:100377574-100378825	I6	I9	OK	7496.46	1827.65	-2.03622	-3.96077	5e-05	0.00235569	yes	NA
70	XLOC_001779	NA	NA	1:100380629-100382124	I6	I9	OK	697.814	148.37	-2.23364	-4.06586	5e-05	0.00235569	yes	NA
71	XLOC_001834	CBS	_	1:109031652-109059067	I6	I9	OK	6.15638	15.615	1.34278	2.491	0.0003	0.00836047	yes	_
72	XLOC_001871	SAT1	ENSGALG00000016348	1:117759375-117761976	I6	I9	OK	105.789	38.4803	-1.459	-2.66586	0.0011	0.0196227	yes	Gallus gallus spermidine/spermine N1-acetyltransferase 1 (SAT1), mRNA. [Source:RefSeq mRNA;Acc:NM_204186]
73	XLOC_001872	PRDX4	ENSGALG00000016357	1:117791213-117799735	I6	I9	OK	392.11	103.499	-1.92164	-3.67606	5e-05	0.00235569	yes	peroxiredoxin 4 [Source:HGNC Symbol;Acc:HGNC:17169]
74	XLOC_001898	EGFL6	ENSGALG00000016584	1:122466940-122507987	I6	I9	OK	16.8575	4.49939	-1.90559	-2.85879	0.00065	0.0139483	yes	Gallus gallus EGF-like-domain, multiple 6 (EGFL6), mRNA. [Source:RefSeq mRNA;Acc:NM_001277738]
75	XLOC_002005	RAP2A	ENSGALG00000016889	1:144525886-144559205	I6	I9	OK	3.86507	9.64264	1.31893	1.70008	0.00485	0.0495517	yes	RAP2A, member of RAS oncogene family [Source:HGNC Symbol;Acc:HGNC:9861]
76	XLOC_002008	DNAJC3	ENSGALG00000016894	1:145182364-145216315	I6	I9	OK	85.4572	37.2855	-1.19659	-2.22821	0.00325	0.0381149	yes	Gallus gallus DnaJ (Hsp40) homolog, subfamily C, member 3 (DNAJC3), mRNA. [Source:RefSeq mRNA;Acc:NM_001008437]
77	XLOC_002046	VWA8	ENSGALG00000016955	1:165300976-165480795	I6	I9	OK	2.46779	9.6826	1.97217	3.32605	5e-05	0.00235569	yes	von Willebrand factor A domain containing 8 [Source:HGNC Symbol;Acc:HGNC:29071]
78	XLOC_002205	RNF121	ENSGALG00000000868	1:193350555-193361454	I6	I9	OK	52.6622	20.6026	-1.35394	-2.13866	0.0038	0.0424467	yes	ring finger protein 121 [Source:HGNC Symbol;Acc:HGNC:21070]
79	XLOC_002209	SMPD1	ENSGALG00000026910	1:193606070-193608712	I6	I9	OK	239.338	89.7364	-1.41529	-2.72724	0.0001	0.00384525	yes	sphingomyelin phosphodiesterase 1, acid lysosomal [Source:HGNC Symbol;Acc:HGNC:11120]
80	XLOC_002222	PGAP2	ENSGALG00000027762	1:193849401-193867123	I6	I9	OK	90.8026	28.826	-1.65536	-2.79476	0.00025	0.00741199	yes	post-GPI attachment to proteins 2 [Source:HGNC Symbol;Acc:HGNC:17893]
81	XLOC_002242	SPCS2	ENSGALG00000019036	1:194928464-194936589	I6	I9	OK	256.211	54.1144	-2.24325	-3.84041	5e-05	0.00235569	yes	signal peptidase complex subunit 2 homolog (S. cerevisiae) [Source:HGNC Symbol;Acc:HGNC:28962]
82	XLOC_002272	NA	NA	1:48970636-48973342	I6	I9	OK	10.0797	2.27471	-2.14769	-2.43165	0.00415	0.0446025	yes	NA
83	XLOC_002336	NA	NA	1:179141432-179142043	I6	I9	OK	0	9.07825	Inf	NA	0.0002	0.00637655	yes	NA
84	XLOC_002354	SEC11A	ENSGALG00000002462	10:501206-510372	I6	I9	OK	270.7	98.0974	-1.46441	-3.02399	0.0001	0.00384525	yes	Gallus gallus SEC11 homolog A (S. cerevisiae) (SEC11A), mRNA. [Source:RefSeq mRNA;Acc:NM_001005802]
85	XLOC_002361	PPIB	ENSGALG00000002210	10:806483-807487	I6	I9	OK	3854.66	1174.43	-1.71464	-3.37386	5e-05	0.00235569	yes	Gallus gallus peptidylprolyl isomerase B (cyclophilin B) (PPIB), mRNA. [Source:RefSeq mRNA;Acc:NM_205461]
86	XLOC_002382	EDC3	ENSGALG00000001337	10:1947384-1971708	I6	I9	OK	4.03367	14.4056	1.83646	2.94259	0.0001	0.00384525	yes	Gallus gallus enhancer of mRNA decapping 3 homolog (S. cerevisiae) (EDC3), mRNA. [Source:RefSeq mRNA;Acc:NM_001030385]
87	XLOC_002397	Uncharacterized protein	ENSGALG00000002752	10:2496199-2593820	I6	I9	OK	4.53614	15.7512	1.79592	2.75769	0.00015	0.00522912	yes	Uncharacterized protein [Source:UniProtKB/TrEMBL;Acc:E1C6G8]
88	XLOC_002397	PEAK1	ENSGALG00000002759	10:2496199-2593820	I6	I9	OK	4.53614	15.7512	1.79592	2.75769	0.00015	0.00522912	yes	Gallus gallus NKF3 kinase family member (PEAK1), mRNA. [Source:RefSeq mRNA;Acc:NM_001257259]
89	XLOC_002398	TSPAN3	ENSGALG00000002774	10:2610832-2632965	I6	I9	OK	269.484	102.513	-1.39439	-2.85909	0.00015	0.00522912	yes	tetraspanin 3 [Source:HGNC Symbol;Acc:HGNC:17752]
90	XLOC_002419	BNIP2	ENSGALG00000003788	10:4872913-4892142	I6	I9	OK	7.03484	24.5184	1.80127	2.34881	0.002	0.0280945	yes	BCL2/adenovirus E1B 19kDa interacting protein 2 [Source:HGNC Symbol;Acc:HGNC:1083]
91	XLOC_002425	MTMR10	ENSGALG00000003883	10:5235130-5268487	I6	I9	OK	2.76871	12.131	2.13142	3.1427	0.00065	0.0139483	yes	myotubularin related protein 10 [Source:HGNC Symbol;Acc:HGNC:25999]
92	XLOC_002440	RFX7	ENSGALG00000000725	10:7200864-7260661	I6	I9	OK	6.31677	14.2537	1.17408	2.24997	0.00325	0.0381149	yes	regulatory factor X, 7 [Source:HGNC Symbol;Acc:HGNC:25777]
93	XLOC_002449	FAM214A	ENSGALG00000004564	10:8181171-8224905	I6	I9	OK	8.99081	29.5404	1.71617	3.17782	5e-05	0.00235569	yes	Gallus gallus family with sequence similarity 214, member A (FAM214A), mRNA. [Source:RefSeq mRNA;Acc:NM_001005811]
94	XLOC_002450	ARPP19	ENSGALG00000017370	10:8227076-8238504	I6	I9	OK	54.6811	128.258	1.22994	2.05434	0.0018	0.0265385	yes	Gallus gallus cAMP-regulated phosphoprotein, 19kDa (ARPP19), mRNA. [Source:RefSeq mRNA;Acc:NM_001081707]
95	XLOC_002485	EFTUD1	ENSGALG00000006225	10:11161976-11223779	I6	I9	OK	5.07219	12.7064	1.32488	2.35833	0.00305	0.0365347	yes	Gallus gallus elongation factor Tu GTP binding domain containing 1 (EFTUD1), mRNA. [Source:RefSeq mRNA;Acc:NM_001039256]
96	XLOC_002497	MFGE8	ENSGALG00000006702	10:12525861-12534611	I6	I9	OK	196.485	84.142	-1.22352	-2.44375	0.00045	0.0109953	yes	lactadherin isoform 2 precursor [Source:RefSeq peptide;Acc:NP_001264040]
97	XLOC_002499	DET1	ENSGALG00000006750	10:12642057-12655361	I6	I9	OK	2.99118	17.7926	2.57249	2.72026	0.0018	0.0265385	yes	de-etiolated homolog 1 (Arabidopsis) [Source:HGNC Symbol;Acc:HGNC:25477]
98	XLOC_002500	MRPL46	ENSGALG00000006782	10:12667220-12669762	I6	I9	OK	94.3603	37.8028	-1.31969	-2.44769	0.00165	0.0252664	yes	Gallus gallus mitochondrial ribosomal protein L46 (MRPL46), nuclear gene encoding mitochondrial protein, mRNA. [Source:RefSeq mRNA;Acc:NM_001277112]
99	XLOC_002539	RAB11A	ENSGALG00000007615	10:17646168-17662291	I6	I9	OK	7.61601	23.1884	1.60629	2.55127	0.00065	0.0139483	yes	Gallus gallus RAB11A, member RAS oncogene family (RAB11A), mRNA. [Source:RefSeq mRNA;Acc:NM_001005827]
100	XLOC_002540	DIS3L	ENSGALG00000007643	10:17937779-17954644	I6	I9	OK	3.72797	8.88837	1.25353	1.97824	0.0044	0.0463473	yes	DIS3 like exosome 3'-5' exoribonuclease [Source:HGNC Symbol;Acc:HGNC:28698]
101	XLOC_002542	ZWILCH	ENSGALG00000007736	10:18005976-18015803	I6	I9	OK	9.01339	22.0832	1.29281	2.25199	0.0025	0.0319792	yes	zwilch kinetochore protein [Source:HGNC Symbol;Acc:HGNC:25468]
102	XLOC_002586	SHF	ENSGALG00000002538	10:354680-371206	I6	I9	OK	7.09352	23.414	1.7228	2.79833	5e-05	0.00235569	yes	Src homology 2 domain containing F [Source:HGNC Symbol;Acc:HGNC:25116]
103	XLOC_002593	ZNF609	ENSGALG00000002340	10:649167-684548	I6	I9	OK	18.7076	46.6526	1.31833	2.60521	0.00025	0.00741199	yes	zinc finger protein 609 [Source:HGNC Symbol;Acc:HGNC:29003]
104	XLOC_002597	SNX1	ENSGALG00000002189	10:809666-820365	I6	I9	OK	24.7222	56.1728	1.18406	2.19915	0.0031	0.036994	yes	sorting nexin 1 [Source:HGNC Symbol;Acc:HGNC:11172]
105	XLOC_002633	SIN3A	ENSGALG00000001644	10:2154825-2180918	I6	I9	OK	7.76976	17.1471	1.14203	2.09714	0.00395	0.0433839	yes	SIN3 transcription regulator family member A [Source:HGNC Symbol;Acc:HGNC:19353]
106	XLOC_002638	HMG20A	ENSGALG00000002746	10:2458605-2495861	I6	I9	OK	7.12486	19.9565	1.48593	2.70209	0.00035	0.00936976	yes	Gallus gallus high mobility group 20A (HMG20A), mRNA. [Source:RefSeq mRNA;Acc:NM_001030394]
107	XLOC_002652	USP3	ENSGALG00000003427	10:3539153-3573877	I6	I9	OK	6.35486	24.7198	1.95974	3.21516	0.0002	0.00637655	yes	ubiquitin specific peptidase 3 [Source:HGNC Symbol;Acc:HGNC:12626]
108	XLOC_002655	TPM1	ENSGALG00000003521	10:3666669-3687521	I6	I9	OK	9.07364	25.7615	1.50547	2.2469	0.0012	0.0206331	yes	Gallus gallus tropomyosin 1 (alpha) (TPM1), mRNA. [Source:RefSeq mRNA;Acc:NM_205401]
109	XLOC_002656	TLN2	ENSGALG00000003628	10:3756755-3900821	I6	I9	OK	6.16592	17.1199	1.47328	2.92001	0.0001	0.00384525	yes	talin 2 [Source:HGNC Symbol;Acc:HGNC:15447]
110	XLOC_002661	FAN1	ENSGALG00000003897	10:5271367-5286873	I6	I9	OK	3.41078	11.9134	1.80441	2.33187	0.0034	0.039293	yes	FANCD2/FANCI-associated nuclease 1 [Source:HGNC Symbol;Acc:HGNC:29170]
111	XLOC_002664	TJP1	ENSGALG00000003970	10:5523494-5593805	I6	I9	OK	6.40738	19.896	1.63467	3.09126	0.0001	0.00384525	yes	tight junction protein 1 [Source:HGNC Symbol;Acc:HGNC:11827]
112	XLOC_002676	TCF12	ENSGALG00000004304	10:6903269-7058903	I6	I9	OK	81.1558	207.707	1.35578	2.69722	5e-05	0.00235569	yes	Gallus gallus transcription factor 12 (TCF12), mRNA. [Source:RefSeq mRNA;Acc:NM_205375]
113	XLOC_002683	MAPK6	ENSGALG00000004690	10:8418102-8446458	I6	I9	OK	20.3584	55.1749	1.43839	2.78251	0.0003	0.00836047	yes	Gallus gallus mitogen-activated protein kinase 6 (MAPK6), mRNA. [Source:RefSeq mRNA;Acc:NM_001030549]
114	XLOC_002695	SECISBP2L	ENSGALG00000004984	10:9899706-9925428	I6	I9	OK	1.21031	18.187	3.90946	4.99419	5e-05	0.00235569	yes	SECIS binding protein 2-like [Source:HGNC Symbol;Acc:HGNC:28997]
115	XLOC_002700	USP8	ENSGALG00000005894	10:10330892-10350282	I6	I9	OK	8.42405	18.4316	1.12959	2.18649	0.0046	0.047845	yes	ubiquitin specific peptidase 8 [Source:HGNC Symbol;Acc:HGNC:12631]
116	XLOC_002714	ARNT2	ENSGALG00000006445	10:11900895-11994176	I6	I9	OK	4.51134	12.8178	1.50652	2.77956	0.00015	0.00522912	yes	aryl-hydrocarbon receptor nuclear translocator 2 [Source:HGNC Symbol;Acc:HGNC:16876]
117	XLOC_002719	TICRR	ENSGALG00000006631	10:12331066-12347214	I6	I9	OK	7.13141	18.3315	1.36206	2.60022	0.00025	0.00741199	yes	TOPBP1-interacting checkpoint and replication regulator [Source:HGNC Symbol;Acc:HGNC:28704]
118	XLOC_002731	AKAP13	ENSGALG00000006840	10:13471704-13625433	I6	I9	OK	1.45028	13.5214	3.22084	1.81134	0.00225	0.0299905	yes	A kinase (PRKA) anchor protein 13 [Source:HGNC Symbol;Acc:HGNC:371]
119	XLOC_002731	Uncharacterized protein	ENSGALG00000026112	10:13471704-13625433	I6	I9	OK	1.45028	13.5214	3.22084	1.81134	0.00225	0.0299905	yes	Uncharacterized protein [Source:UniProtKB/TrEMBL;Acc:R4GH53]
120	XLOC_002731	Uncharacterized protein	ENSGALG00000027704	10:13471704-13625433	I6	I9	OK	1.45028	13.5214	3.22084	1.81134	0.00225	0.0299905	yes	Uncharacterized protein [Source:UniProtKB/TrEMBL;Acc:R4GFW4]
121	XLOC_002732	FAM174B	ENSGALG00000006887	10:14036765-14055885	I6	I9	OK	6.08158	14.4475	1.2483	2.14253	0.00195	0.0277401	yes	family with sequence similarity 174, member B [Source:HGNC Symbol;Acc:HGNC:34339]
122	XLOC_002743	SNRPA1	ENSGALG00000007170	10:17115824-17120943	I6	I9	OK	153.851	66.1605	-1.2175	-2.14724	0.00265	0.0332938	yes	Gallus gallus small nuclear ribonucleoprotein polypeptide A' (SNRPA1), mRNA. [Source:RefSeq mRNA;Acc:NM_001005823]
123	XLOC_002754	DPP8	ENSGALG00000007437	10:17518746-17539501	I6	I9	OK	2.25659	9.18775	2.02557	2.96495	0.00085	0.0168355	yes	dipeptidyl-peptidase 8 [Source:HGNC Symbol;Acc:HGNC:16490]
124	XLOC_002772	UACA	ENSGALG00000008143	10:19101126-19120831	I6	I9	OK	11.8685	26.3953	1.15315	2.52413	0.0017	0.0256604	yes	uveal autoantigen with coiled-coil domains and ankyrin repeats [Source:HGNC Symbol;Acc:HGNC:15947]
125	XLOC_002792	PDIA3	ENSGALG00000008348	10:19625879-19635020	I6	I9	OK	579.828	204.966	-1.50024	-3.16533	0.0001	0.00384525	yes	Gallus gallus protein disulfide isomerase family A, member 3 (PDIA3), mRNA. [Source:RefSeq mRNA;Acc:NM_204110]
126	XLOC_002802	NA	NA	10:6090163-6092090	I6	I9	OK	20.3855	5.16139	-1.98171	-2.60282	0.00195	0.0277401	yes	NA
127	XLOC_002807	NA	NA	10:11737298-11738104	I6	I9	OK	11.4428	0	#NAME?	NA	5e-05	0.00235569	yes	NA
128	XLOC_002836	ELMO3	ENSGALG00000001759	11:995631-1011302	I6	I9	OK	139.456	38.6757	-1.85031	-2.51537	0.0016	0.0248202	yes	Gallus gallus engulfment and cell motility 3 (ELMO3), mRNA. [Source:RefSeq mRNA;Acc:NM_001256801]
129	XLOC_002867	HSDL1	ENSGALG00000003273	11:2484346-2490880	I6	I9	OK	48.2311	15.121	-1.67341	-2.97995	5e-05	0.00235569	yes	Gallus gallus hydroxysteroid dehydrogenase like 1 (HSDL1), mRNA. [Source:RefSeq mRNA;Acc:NM_001005837]
130	XLOC_002897	SHCBP1	ENSGALG00000004444	11:7350992-7365271	I6	I9	OK	1.10136	8.7997	2.99817	2.28999	0.00275	0.0341	yes	SHC SH2-domain binding protein 1 [Source:HGNC Symbol;Acc:HGNC:29547]
131	XLOC_002977	RPL13	ENSGALG00000006179	11:18179332-18183587	I6	I9	OK	3253.52	1306.99	-1.31575	-2.64	0.0002	0.00637655	yes	Gallus gallus ribosomal protein L13 (RPL13), mRNA. [Source:RefSeq mRNA;Acc:NM_204999]
132	XLOC_002996	NIP7	ENSGALG00000000650	11:18378689-18380054	I6	I9	OK	335.252	131.9	-1.3458	-2.5951	0.0007	0.0146255	yes	Gallus gallus nuclear import 7 homolog (S. cerevisiae) (NIP7), mRNA. [Source:RefSeq mRNA;Acc:NM_001277489]
133	XLOC_003019	USB1	ENSGALG00000000904	11:446524-449836	I6	I9	OK	141.707	51.5378	-1.45921	-2.50466	0.00095	0.0178856	yes	U6 snRNA biogenesis 1 [Source:HGNC Symbol;Acc:HGNC:25792]
134	XLOC_003047	CNOT1	ENSGALG00000002301	11:1404521-1457797	I6	I9	OK	6.20047	34.5516	2.4783	4.78154	5e-05	0.00235569	yes	Gallus gallus CCR4-NOT transcription complex subunit 1-like (CNOT1), mRNA. [Source:RefSeq mRNA;Acc:NM_001277133]
135	XLOC_003082	NFATC3	ENSGALG00000003396	11:2795867-2841716	I6	I9	OK	10.0586	25.2976	1.33056	2.5948	0.00035	0.00936976	yes	nuclear factor of activated T-cells, cytoplasmic, calcineurin-dependent 3 [Source:HGNC Symbol;Acc:HGNC:7777]
136	XLOC_003091	FTO	ENSGALG00000003591	11:4127861-4353272	I6	I9	OK	0.835507	8.02372	3.26355	4.06629	0.0003	0.00836047	yes	Gallus gallus fat mass and obesity associated (FTO), mRNA. [Source:RefSeq mRNA;Acc:NM_001185147]
137	XLOC_003094	CHD9	ENSGALG00000003719	11:4494810-4563980	I6	I9	OK	3.30592	9.28341	1.4896	2.78272	0.0002	0.00637655	yes	chromodomain helicase DNA binding protein 9 [Source:HGNC Symbol;Acc:HGNC:25701]
138	XLOC_003095	CYLD	ENSGALG00000003753	11:5635260-5658756	I6	I9	OK	2.9659	10.5613	1.83224	2.87826	0.0008	0.0161305	yes	cylindromatosis (turban tumor syndrome) [Source:HGNC Symbol;Acc:HGNC:2584]
139	XLOC_003105	LONP2	ENSGALG00000003942	11:6864117-6903373	I6	I9	OK	7.66792	19.7372	1.36401	2.51113	0.00115	0.0200266	yes	Gallus gallus lon peptidase 2, peroxisomal (LONP2), mRNA. [Source:RefSeq mRNA;Acc:NM_001199220]
140	XLOC_003106	PHKB	ENSGALG00000004004	11:6992609-7061529	I6	I9	OK	4.76104	11.1797	1.23153	2.07168	0.00375	0.0420858	yes	Gallus gallus phosphorylase kinase, beta (PHKB), mRNA. [Source:RefSeq mRNA;Acc:NM_001007831]
141	XLOC_003108	GPT2	ENSGALG00000004158	11:7219525-7234742	I6	I9	OK	7.28188	19.7273	1.43781	2.67839	0.00065	0.0139483	yes	glutamic pyruvate transaminase (alanine aminotransferase) 2 [Source:HGNC Symbol;Acc:HGNC:18062]
142	XLOC_003163	SLC7A5	ENSGALG00000027863	11:17424759-17461135	I6	I9	OK	20.0256	81.3833	2.02289	3.4342	5e-05	0.00235569	yes	Gallus gallus solute carrier family 7 (amino acid transporter light chain, L system), member 5 (SLC7A5), mRNA. [Source:RefSeq mRNA;Acc:NM_001030579]
143	XLOC_003174	ANKRD11	ENSGALG00000006222	11:18078342-18166253	I6	I9	OK	5.48113	15.4036	1.49073	2.76165	5e-05	0.00235569	yes	ankyrin repeat domain 11 [Source:HGNC Symbol;Acc:HGNC:21316]
144	XLOC_003199	ATXN1L	ENSGALG00000028253	11:19187891-19194436	I6	I9	OK	2.97572	8.81412	1.56658	2.12163	0.0024	0.031182	yes	ataxin 1-like [Source:HGNC Symbol;Acc:HGNC:33279]
145	XLOC_003217	NISCH	ENSGALG00000001494	12:545758-580519	I6	I9	OK	5.36991	12.2644	1.19151	2.19007	0.0039	0.0430584	yes	nischarin [Source:HGNC Symbol;Acc:HGNC:18006]
146	XLOC_003233	MANF	ENSGALG00000002362	12:2209955-2213573	I6	I9	OK	386.753	100.79	-1.94006	-3.46232	5e-05	0.00235569	yes	mesencephalic astrocyte-derived neurotrophic factor [Source:HGNC Symbol;Acc:HGNC:15461]
147	XLOC_003242	EMC3	ENSGALG00000003738	12:2749643-2799644	I6	I9	OK	135.189	45.7776	-1.56227	-2.57218	0.0007	0.0146255	yes	Gallus gallus ER membrane protein complex subunit 3 (EMC3), mRNA. [Source:RefSeq mRNA;Acc:NM_001198612]
148	XLOC_003289	FLNB	ENSGALG00000005678	12:8851101-8918656	I6	I9	OK	4.54471	13.346	1.55415	2.98121	5e-05	0.00235569	yes	Gallus gallus filamin B, beta (FLNB), mRNA. [Source:RefSeq mRNA;Acc:NM_001030341]
149	XLOC_003300	RPN1	ENSGALG00000005907	12:9149092-9156192	I6	I9	OK	409.639	142.879	-1.51956	-3.12698	5e-05	0.00235569	yes	ribophorin I [Source:HGNC Symbol;Acc:HGNC:10381]
150	XLOC_003325	ARPC4	ENSGALG00000006691	12:11470189-11472096	I6	I9	OK	231.16	62.2767	-1.89213	-3.32202	5e-05	0.00235569	yes	Gallus gallus actin related protein 2/3 complex, subunit 4, 20kDa (ARPC4), mRNA. [Source:RefSeq mRNA;Acc:NM_001257284]
151	XLOC_003333	QRICH1	ENSGALG00000006867	12:11587735-11610729	I6	I9	OK	6.72862	20.0871	1.57788	2.63037	0.00035	0.00936976	yes	glutamine-rich 1 [Source:HGNC Symbol;Acc:HGNC:24713]
152	XLOC_003339	Uncharacterized protein	ENSGALG00000007035	12:11772249-11774312	I6	I9	OK	85.8289	31.8425	-1.43051	-1.95308	0.0046	0.047845	yes	Uncharacterized protein [Source:UniProtKB/TrEMBL;Acc:F1NGH7]
153	XLOC_003339	RPP14	ENSGALG00000022641	12:11772249-11774312	I6	I9	OK	85.8289	31.8425	-1.43051	-1.95308	0.0046	0.047845	yes	ribonuclease P/MRP 14kDa subunit [Source:HGNC Symbol;Acc:HGNC:30327]
154	XLOC_003404	TMEM115	ENSGALG00000026965	12:1435836-1439233	I6	I9	OK	158.533	65.1207	-1.2836	-2.53318	0.00045	0.0109953	yes	transmembrane protein 115 [Source:HGNC Symbol;Acc:HGNC:30055]
155	XLOC_003431	USP4	ENSGALG00000003799	12:2801425-2832576	I6	I9	OK	8.83136	20.4388	1.2106	2.22056	0.0025	0.0319792	yes	Gallus gallus ubiquitin specific peptidase 4 (proto-oncogene) (USP4), mRNA. [Source:RefSeq mRNA;Acc:NM_001006134]
156	XLOC_003484	SELK	ENSGALG00000005391	12:7231021-7235079	I6	I9	OK	194.828	75.0084	-1.37708	-2.54395	0.0011	0.0196227	yes	Gallus gallus selenoprotein K (SELK), mRNA. [Source:RefSeq mRNA;Acc:NM_001025441]
157	XLOC_003593	CXXC5	ENSGALG00000000884	13:496479-503150	I6	I9	OK	6.41079	17.0485	1.41107	2.36775	0.0037	0.0417957	yes	CXXC finger protein 5 [Source:HGNC Symbol;Acc:HGNC:26943]
158	XLOC_003612	SIL1	ENSGALG00000002457	13:1867095-1957797	I6	I9	OK	36.4871	12.3492	-1.56297	-2.34089	0.00205	0.0285023	yes	SIL1 nucleotide exchange factor [Source:HGNC Symbol;Acc:HGNC:24624]
159	XLOC_003626	PANK3	ENSGALG00000001895	13:4053586-4068113	I6	I9	OK	10.2725	31.371	1.61065	3.16304	5e-05	0.00235569	yes	pantothenate kinase 3 [Source:HGNC Symbol;Acc:HGNC:19365]
160	XLOC_003659	NHP2	ENSGALG00000024261	13:9420876-9422692	I6	I9	OK	446.807	203.349	-1.13569	-2.09756	0.0036	0.0409823	yes	Gallus gallus NHP2 ribonucleoprotein homolog (yeast) (NHP2), mRNA. [Source:RefSeq mRNA;Acc:NM_001252144]
161	XLOC_003696	ATOX1	ENSGALG00000004176	13:12225282-12229414	I6	I9	OK	429.887	115.364	-1.89776	-3.48191	5e-05	0.00235569	yes	Gallus gallus ATX1 antioxidant protein 1 homolog (yeast) (ATOX1), mRNA. [Source:RefSeq mRNA;Acc:NM_001277712]
162	XLOC_003697	SPARC	ENSGALG00000004184	13:12238521-12247095	I6	I9	OK	261.376	91.2345	-1.51848	-2.30574	0.00085	0.0168355	yes	Gallus gallus secreted protein, acidic, cysteine-rich (osteonectin) (SPARC), mRNA. [Source:RefSeq mRNA;Acc:NM_204410]
163	XLOC_003712	RNF130	ENSGALG00000005820	13:12716333-12748477	I6	I9	OK	190.02	73.3211	-1.37385	-2.57152	0.0002	0.00637655	yes	ring finger protein 130 [Source:HGNC Symbol;Acc:HGNC:18280]
164	XLOC_003742	C13H5ORF15	ENSGALG00000006506	13:15368361-15374155	I6	I9	OK	51.1812	23.5068	-1.12254	-2.19872	0.00315	0.0374031	yes	Gallus gallus chromosome 13 open reading frame, human C5orf15 (C13H5ORF15), mRNA. [Source:RefSeq mRNA;Acc:NM_001006154]
165	XLOC_003758	Uncharacterized protein	ENSGALG00000007096	13:16453955-16455280	I6	I9	OK	109.938	50.1941	-1.13109	-2.06345	0.0042	0.0448613	yes	Uncharacterized protein [Source:UniProtKB/TrEMBL;Acc:F1N828]
166	XLOC_003776	EGR1	ENSGALG00000007669	13:17704809-17707611	I6	I9	OK	22.329	7.03078	-1.66716	-2.52232	0.00225	0.0299905	yes	Gallus gallus early growth response 1 (EGR1), mRNA. [Source:RefSeq mRNA;Acc:NM_204136]
167	XLOC_003837	PCYOX1L	ENSGALG00000002665	13:7850496-7853266	I6	I9	OK	342.354	134.881	-1.34381	-2.64985	0.00015	0.00522912	yes	prenylcysteine oxidase 1 like [Source:HGNC Symbol;Acc:HGNC:28477]
168	XLOC_003838	GRPEL2	ENSGALG00000002673	13:7854142-7861941	I6	I9	OK	11.2047	37.4676	1.74154	2.46626	0.0022	0.0296144	yes	GrpE-like 2, mitochondrial (E. coli) [Source:HGNC Symbol;Acc:HGNC:21060]
169	XLOC_003850	B4GAL-T7	ENSGALG00000024259	13:9430153-9431742	I6	I9	OK	281.434	116.639	-1.27075	-2.46995	0.00095	0.0178856	yes	Gallus gallus xylosylprotein beta 1,4-galactosyltransferase, polypeptide 7 (galactosyltransferase I) (B4GALT7), mRNA. [Source:RefSeq mRNA;Acc:NM_001039911]
170	XLOC_003851	LMAN2	ENSGALG00000028356	13:9432548-9436987	I6	I9	OK	318.455	97.4176	-1.70884	-3.39948	5e-05	0.00235569	yes	lectin, mannose-binding 2 [Source:HGNC Symbol;Acc:HGNC:16986]
171	XLOC_003857	PRELID1	ENSGALG00000002990	13:9529863-9531663	I6	I9	OK	926.9	362.632	-1.35391	-2.73416	5e-05	0.00235569	yes	Gallus gallus PRELI domain containing 1 (PRELID1), nuclear gene encoding mitochondrial protein, mRNA. [Source:RefSeq mRNA;Acc:NM_204972]
172	XLOC_003858	NSD1	ENSGALG00000002971	13:9536937-9588985	I6	I9	OK	4.53639	13.2532	1.54672	2.91479	0.00015	0.00522912	yes	nuclear receptor binding SET domain protein 1 [Source:HGNC Symbol;Acc:HGNC:14234]
173	XLOC_003864	FAF2	ENSGALG00000003331	13:9713308-9727441	I6	I9	OK	104.466	37.9039	-1.46262	-2.92006	0.0001	0.00384525	yes	Fas associated factor family member 2 [Source:HGNC Symbol;Acc:HGNC:24666]
174	XLOC_003866	Uncharacterized protein	ENSGALG00000003348	13:9736141-9736742	I6	I9	OK	415.34	87.0243	-2.2548	-3.52049	0.0003	0.00836047	yes	Uncharacterized protein [Source:UniProtKB/TrEMBL;Acc:F1NUW0]
175	XLOC_003880	LARP1	ENSGALG00000004001	13:11373762-11416594	I6	I9	OK	56.7266	123.042	1.11706	2.19891	0.00275	0.0341	yes	La ribonucleoprotein domain family, member 1 [Source:HGNC Symbol;Acc:HGNC:29531]
176	XLOC_003901	CANX	ENSGALG00000005945	13:12856998-12874898	I6	I9	OK	251.219	120.174	-1.06382	-2.22939	0.0031	0.036994	yes	Gallus gallus calnexin (CANX), mRNA. [Source:RefSeq mRNA;Acc:NM_001030620]
177	XLOC_003918	PCBD2	ENSGALG00000006367	13:14971811-14989235	I6	I9	OK	150.552	44.8815	-1.74607	-2.64725	0.0012	0.0206331	yes	Gallus gallus pterin-4 alpha-carbinolamine dehydratase/dimerization cofactor of hepatocyte nuclear factor 1 alpha (TCF1) 2 (PCBD2), mRNA. [Source:RefSeq mRNA;Acc:NM_204203]
178	XLOC_003927	Uncharacterized protein	ENSGALG00000006569	13:15794705-15904203	I6	I9	OK	4.75229	11.3631	1.25766	2.27111	0.0016	0.0248202	yes	Uncharacterized protein [Source:UniProtKB/TrEMBL;Acc:F1P033]
179	XLOC_003928	FNIP1	ENSGALG00000017462	13:15910084-15968207	I6	I9	OK	3.22213	8.67234	1.42841	2.24104	0.00445	0.0466417	yes	Gallus gallus folliculin interacting protein 1 (FNIP1), mRNA. [Source:RefSeq mRNA;Acc:NM_001039314]
180	XLOC_003934	KIF3A	ENSGALG00000006860	13:16281839-16300748	I6	I9	OK	3.08442	8.19243	1.40929	2.38448	0.00305	0.0365347	yes	kinesin-like protein KIF3A [Source:RefSeq peptide;Acc:NP_001025793]
181	XLOC_003935	2015-09-08	ENSGALG00000006903	13:16302772-16403044	I6	I9	OK	4.11166	19.7169	2.26164	2.87865	0.0007	0.0146255	yes	septin 8 [Source:RefSeq peptide;Acc:NP_001264735]
182	XLOC_003937	AFF4	ENSGALG00000007126	13:16456853-16510174	I6	I9	OK	5.57608	19.8905	1.83476	3.5971	5e-05	0.00235569	yes	AF4/FMR2 family, member 4 [Source:HGNC Symbol;Acc:HGNC:17869]
183	XLOC_003951	DPYSL3	ENSGALG00000007582	13:17454811-17485572	I6	I9	OK	3.95118	20.1629	2.35135	3.47179	0.0002	0.00637655	yes	Gallus gallus dihydropyrimidinase-like 3 (DPYSL3), mRNA. [Source:RefSeq mRNA;Acc:NM_204493]
184	XLOC_004019	FSCN1	ENSGALG00000021128	14:4184389-4191771	I6	I9	OK	15.1731	37.9213	1.32149	2.24153	0.0017	0.0256604	yes	Gallus gallus fascin homolog 1, actin-bundling protein (Strongylocentrotus purpuratus) (FSCN1), mRNA. [Source:RefSeq mRNA;Acc:NM_001178132]
185	XLOC_004031	RAI1	ENSGALG00000004888	14:4892180-4899602	I6	I9	OK	1.73353	12.541	2.85486	3.77334	0.0001	0.00384525	yes	retinoic acid induced 1 [Source:HGNC Symbol;Acc:HGNC:9834]
186	XLOC_004037	ALKBH5	ENSGALG00000004978	14:5030293-5047546	I6	I9	OK	8.62144	23.2242	1.42963	2.68942	0.00055	0.0124925	yes	AlkB family member 5, RNA demethylase [Source:HGNC Symbol;Acc:HGNC:25996]
187	XLOC_004038	LLGL1	ENSGALG00000014408	14:5050462-5060299	I6	I9	OK	3.36399	15.0176	2.15841	2.92921	0.0001	0.00384525	yes	lethal giant larvae homolog 1 (Drosophila) [Source:HGNC Symbol;Acc:HGNC:6628]
188	XLOC_004069	C7orf62	ENSGALG00000005938	14:6550369-6562198	I6	I9	OK	70.3666	19.8397	-1.8265	-2.36363	0.0023	0.0304438	yes	chromosome 7 open reading frame 62 [Source:HGNC Symbol;Acc:HGNC:22402]
189	XLOC_004113	KDELR2	ENSGALG00000007089	14:8783750-8795632	I6	I9	OK	129.878	48.5302	-1.4202	-2.88732	0.00015	0.00522912	yes	Gallus gallus KDEL (Lys-Asp-Glu-Leu) endoplasmic reticulum protein retention receptor 2 (KDELR2), mRNA. [Source:RefSeq mRNA;Acc:NM_001159715]
190	XLOC_004160	FAM173A	ENSGALG00000021364	14:13176208-13187353	I6	I9	OK	89.6086	23.2701	-1.94516	-2.78594	0.00075	0.0154497	yes	Gallus gallus family with sequence similarity 173, member A (FAM173A), transcript variant 1, mRNA. [Source:RefSeq mRNA;Acc:NM_001277151]
191	XLOC_004168	NDUFB6	ENSGALG00000002033	14:13393594-13395738	I6	I9	OK	266.419	94.3762	-1.4972	-2.43414	0.00095	0.0178856	yes	Gallus gallus NADH dehydrogenase (ubiquinone) 1 beta subcomplex, 6, 17kDa (NDUFB6), nuclear gene encoding mitochondrial protein, mRNA. [Source:RefSeq mRNA;Acc:NM_001277525]
192	XLOC_004177	FAM195A	ENSGALG00000000040	14:13563685-13566890	I6	I9	OK	252.611	94.231	-1.42264	-2.68961	0.0003	0.00836047	yes	family with sequence similarity 195, member A [Source:HGNC Symbol;Acc:HGNC:14142]
193	XLOC_004185	GLYR1	ENSGALG00000001827	14:14390940-14417458	I6	I9	OK	7.91727	20.0822	1.34284	2.43678	0.0004	0.0101379	yes	Gallus gallus glyoxylate reductase 1 homolog (Arabidopsis) (GLYR1), mRNA. [Source:RefSeq mRNA;Acc:NM_001006572]
194	XLOC_004229	GAA	ENSGALG00000004181	14:2583592-2593176	I6	I9	OK	35.1462	13.9451	-1.33361	-2.31373	0.00295	0.035719	yes	glucosidase, alpha; acid [Source:HGNC Symbol;Acc:HGNC:4065]
195	XLOC_004234	SNX8	ENSGALG00000004255	14:3082429-3101764	I6	I9	OK	2.00882	9.04354	2.17054	2.51257	0.0008	0.0161305	yes	sorting nexin 8 [Source:HGNC Symbol;Acc:HGNC:14972]
196	XLOC_004238	IQCE	ENSGALG00000004329	14:3313751-3334983	I6	I9	OK	2.27345	8.6002	1.91949	2.63396	0.00295	0.035719	yes	IQ motif containing E [Source:HGNC Symbol;Acc:HGNC:29171]
197	XLOC_004269	ATPAF2	ENSGALG00000004926	14:4981260-4986627	I6	I9	OK	63.4827	26.9796	-1.2345	-2.1105	0.0037	0.0417957	yes	ATP synthase mitochondrial F1 complex assembly factor 2 [Source:HGNC Symbol;Acc:HGNC:18802]
198	XLOC_004270	FLII	ENSGALG00000004997	14:5061200-5069430	I6	I9	OK	5.69294	16.4609	1.5318	2.50244	0.0006	0.0132641	yes	Gallus gallus flightless I homolog (Drosophila) (FLII), mRNA. [Source:RefSeq mRNA;Acc:NM_001030635]
199	XLOC_004288	RPS2	ENSGALG00000005490	14:6132856-6135596	I6	I9	OK	4909.03	1635.26	-1.58592	-2.92823	5e-05	0.00235569	yes	Gallus gallus ribosomal protein S2 (RPS2), mRNA. [Source:RefSeq mRNA;Acc:NM_001277164]
200	XLOC_004314	RPS15A	ENSGALG00000006771	14:8308817-8313650	I6	I9	OK	2288.25	1103.38	-1.05232	-2.12973	0.0033	0.0384172	yes	ribosomal protein S15a [Source:HGNC Symbol;Acc:HGNC:10389]
201	XLOC_004315	ARL6IP1	ENSGALG00000006780	14:8314003-8320786	I6	I9	OK	67.9139	27.8885	-1.28404	-2.48009	0.00075	0.0154497	yes	Gallus gallus ADP-ribosylation factor-like 6 interacting protein 1 (ARL6IP1), mRNA. [Source:RefSeq mRNA;Acc:NM_001006171]
202	XLOC_004348	CLCN7	ENSGALG00000007561	14:12286741-12303716	I6	I9	OK	23.8072	10.1818	-1.22541	-2.09191	0.0034	0.039293	yes	Gallus gallus chloride channel, voltage-sensitive 7 (CLCN7), mRNA. [Source:RefSeq mRNA;Acc:NM_001030644]
203	XLOC_004351	SDOS	ENSGALG00000028358	14:12345659-12348118	I6	I9	OK	650.093	322.487	-1.01141	-2.06787	0.004	0.0437312	yes	Gallus gallus nudix (nucleoside diphosphate linked moiety X)-type motif 16-like 1 (NUDT16L1), mRNA. [Source:RefSeq mRNA;Acc:NM_204780]
204	XLOC_004362	PAM16	ENSGALG00000025981	14:12691111-12694121	I6	I9	OK	151.838	47.9688	-1.66236	-2.17144	0.003	0.0361405	yes	Gallus gallus presequence translocase-associated motor 16 homolog (S. cerevisiae) (PAM16), nuclear gene encoding mitochondrial protein, mRNA. [Source:RefSeq mRNA;Acc:NM_001004377]
205	XLOC_004383	TELO2	ENSGALG00000009297	14:13819468-13835142	I6	I9	OK	2.48205	10.6788	2.10515	2.61859	0.0021	0.0288811	yes	telomere maintenance 2 [Source:HGNC Symbol;Acc:HGNC:29099]
206	XLOC_004388	ATP6V0C	ENSGALG00000009229	14:13906678-13917131	I6	I9	OK	359.295	134.151	-1.42131	-2.89087	0.0001	0.00384525	yes	Gallus gallus ATPase, H+ transporting, lysosomal 16kDa, V0 subunit c (ATP6V0C), mRNA. [Source:RefSeq mRNA;Acc:NM_001278024]
207	XLOC_004427	MAPK1	ENSGALG00000001501	15:498219-532181	I6	I9	OK	17.7497	91.143	2.36034	3.22014	0.0001	0.00384525	yes	mitogen-activated protein kinase 1 [Source:RefSeq peptide;Acc:NP_989481]
208	XLOC_004435	COMT	ENSGALG00000002024	15:989263-1042010	I6	I9	OK	40.2382	4.94256	-3.02524	-3.63417	0.0005	0.0116773	yes	catechol-O-methyltransferase [Source:HGNC Symbol;Acc:HGNC:2228]
209	XLOC_004451	DHX37	ENSGALG00000002964	15:4490045-4501939	I6	I9	OK	6.87119	16.9245	1.30048	2.31487	0.0024	0.031182	yes	DEAH (Asp-Glu-Ala-His) box polypeptide 37 [Source:HGNC Symbol;Acc:HGNC:17210]
210	XLOC_004454	NCOR2	ENSGALG00000003120	15:4589897-4720938	I6	I9	OK	3.20728	8.78585	1.45383	2.51981	0.0007	0.0146255	yes	nuclear receptor corepressor 2 [Source:HGNC Symbol;Acc:HGNC:7673]
211	XLOC_004461	SBNO1	ENSGALG00000003392	15:5002523-5026119	I6	I9	OK	10.3975	23.9805	1.20562	2.31072	0.00195	0.0277401	yes	Gallus gallus strawberry notch homolog 1 (Drosophila) (SBNO1), mRNA. [Source:RefSeq mRNA;Acc:NM_001031469]
212	XLOC_004480	gga-mir-762	ENSGALG00000025437	15:5705934-5725613	I6	I9	OK	6.53171	18.7343	1.52015	2.72586	0.0003	0.00836047	yes	gga-mir-762 [Source:miRBase;Acc:MI0008209]
213	XLOC_004496	PTPN11	ENSGALG00000004821	15:6380543-6405408	I6	I9	OK	11.519	33.0623	1.52117	2.84212	0.0003	0.00836047	yes	Gallus gallus protein tyrosine phosphatase, non-receptor type 11 (PTPN11), mRNA. [Source:RefSeq mRNA;Acc:NM_204968]
214	XLOC_004560	MSI1	ENSGALG00000007227	15:9334789-9366812	I6	I9	OK	1.75632	17.1216	3.28519	3.27342	0.00065	0.0139483	yes	musashi RNA-binding protein 1 [Source:HGNC Symbol;Acc:HGNC:7330]
215	XLOC_004567	RPLP0	ENSGALG00000023294	15:9436857-9439488	I6	I9	OK	3039.78	1325.19	-1.19777	-2.34325	0.00115	0.0200266	yes	60S acidic ribosomal protein P0 [Source:RefSeq peptide;Acc:NP_990318]
216	XLOC_004606	MED13L	ENSGALG00000008238	15:11571878-11734797	I6	I9	OK	2.82186	8.29894	1.55628	2.74618	0.0002	0.00637655	yes	mediator complex subunit 13-like [Source:HGNC Symbol;Acc:HGNC:22962]
217	XLOC_004614	CLTCL1	ENSGALG00000001301	15:32277-71072	I6	I9	OK	3.31484	9.66998	1.54457	2.75457	0.001	0.0183726	yes	Uncharacterized protein [Source:UniProtKB/TrEMBL;Acc:F1NYC4]
218	XLOC_004615	SNAP29	ENSGALG00000001312	15:74361-83428	I6	I9	OK	3.8423	13.0029	1.7588	3.08234	0.0001	0.00384525	yes	Gallus gallus synaptosomal-associated protein, 29kDa (SNAP29), mRNA. [Source:RefSeq mRNA;Acc:NM_001030652]
219	XLOC_004624	HIRA	ENSGALG00000001576	15:625117-648784	I6	I9	OK	8.29955	19.005	1.19528	2.18153	0.0039	0.0430584	yes	histone cell cycle regulator [Source:HGNC Symbol;Acc:HGNC:4916]
220	XLOC_004669	CAMKK2	ENSGALG00000004011	15:5432307-5444715	I6	I9	OK	2.82896	10.6099	1.90707	2.34596	0.0045	0.0470104	yes	calcium/calmodulin-dependent protein kinase kinase 2, beta [Source:HGNC Symbol;Acc:HGNC:1470]
221	XLOC_004689	ATXN2	ENSGALG00000004625	15:6116967-6161933	I6	I9	OK	9.55232	24.0188	1.33024	2.39376	0.00085	0.0168355	yes	ataxin 2 [Source:HGNC Symbol;Acc:HGNC:10555]
222	XLOC_004692	ERP29	ENSGALG00000023510	15:6254849-6258922	I6	I9	OK	126.489	54.3678	-1.21819	-2.49772	0.0009	0.017516	yes	Gallus gallus endoplasmic reticulum protein 29 (ERP29), mRNA. [Source:RefSeq mRNA;Acc:NM_001276324]
223	XLOC_004699	TMEM119	ENSGALG00000004893	15:6519694-6522294	I6	I9	OK	81.1422	25.7802	-1.65419	-2.26608	0.00325	0.0381149	yes	transmembrane protein 119 [Source:HGNC Symbol;Acc:HGNC:27884]
224	XLOC_004705	KCTD10	ENSGALG00000005138	15:6728147-6739015	I6	I9	OK	7.11586	21.2486	1.57825	2.76386	0.0001	0.00384525	yes	potassium channel tetramerization domain containing 10 [Source:HGNC Symbol;Acc:HGNC:23236]
225	XLOC_004736	SPECC1L	ENSGALG00000006648	15:8512176-8572655	I6	I9	OK	2.05769	12.9831	2.65754	4.38775	5e-05	0.00235569	yes	Gallus gallus sperm antigen with calponin homology and coiled-coil domains 1-like (SPECC1L), mRNA. [Source:RefSeq mRNA;Acc:NM_001044637]
226	XLOC_004760	COX6A1	ENSGALG00000007205	15:9297229-9298519	I6	I9	OK	977.298	343.397	-1.50892	-2.96452	0.0001	0.00384525	yes	Gallus gallus cytochrome c oxidase subunit VIa polypeptide 1 (COX6A1), nuclear gene encoding mitochondrial protein, transcript variant 1, mRNA. [Source:RefSeq mRNA;Acc:NM_001277509]
227	XLOC_004885	HDHD3	ENSGALG00000008865	17:1450661-1451581	I6	I9	OK	132.333	46.1542	-1.51964	-2.55344	0.00095	0.0178856	yes	haloacid dehalogenase-like hydrolase domain containing 3 [Source:HGNC Symbol;Acc:HGNC:28171]
228	XLOC_004905	EHMT1	ENSGALG00000008472	17:1984349-2081320	I6	I9	OK	15.6717	36.3861	1.21523	2.28014	0.00145	0.0231732	yes	Gallus gallus euchromatic histone-lysine N-methyltransferase 1 (EHMT1), mRNA. [Source:RefSeq mRNA;Acc:NM_001012532]
229	XLOC_004908	STXBP1	ENSGALG00000007196	17:2439727-2445965	I6	I9	OK	3.00585	20.0261	2.73603	2.85121	0.0032	0.0377612	yes	syntaxin binding protein 1 [Source:HGNC Symbol;Acc:HGNC:11444]
230	XLOC_004922	DPM2	ENSGALG00000005066	17:4865440-4867919	I6	I9	OK	78.9077	26.2846	-1.58595	-2.62395	0.0004	0.0101379	yes	Gallus gallus dolichyl-phosphate mannosyltransferase polypeptide 2, regulatory subunit (DPM2), mRNA. [Source:RefSeq mRNA;Acc:NM_001199164]
231	XLOC_004951	METTL11A	ENSGALG00000017611	17:5642245-5645859	I6	I9	OK	257.522	111.078	-1.21313	-2.36997	0.0013	0.0216485	yes	Gallus gallus methyltransferase like 11A (METTL11A), transcript variant 3, mRNA. [Source:RefSeq mRNA;Acc:NM_001277690]
232	XLOC_004952	PRRX2	ENSGALG00000028236	17:5653979-5671868	I6	I9	OK	1.48659	16.7472	3.49384	3.36199	0.0004	0.0101379	yes	paired related homeobox 2 [Source:HGNC Symbol;Acc:HGNC:21338]
233	XLOC_004959	FUBP3	ENSGALG00000003941	17:5911622-5949048	I6	I9	OK	20.2478	53.2866	1.39601	2.62201	0.00035	0.00936976	yes	Gallus gallus far upstream element (FUSE) binding protein 3 (FUBP3), mRNA. [Source:RefSeq mRNA;Acc:NM_001006199]
234	XLOC_004963	ABL	ENSGALG00000003875	17:5972603-6037442	I6	I9	OK	10.9728	27.6313	1.33236	2.60706	0.00025	0.00741199	yes	Uncharacterized protein [Source:UniProtKB/TrEMBL;Acc:F1NCD9]
235	XLOC_004966	NUP214	ENSGALG00000003830	17:6092440-6132666	I6	I9	OK	7.7856	16.1777	1.05513	2.02523	0.0047	0.0484877	yes	nucleoporin 214kDa [Source:HGNC Symbol;Acc:HGNC:8064]
236	XLOC_004968	PRRC2B	ENSGALG00000003776	17:6173766-6220871	I6	I9	OK	4.0947	41.6075	3.34501	4.41425	5e-05	0.00235569	yes	proline-rich coiled-coil 2B [Source:HGNC Symbol;Acc:HGNC:28121]
237	XLOC_004985	C17H9ORF7	ENSGALG00000026576	17:6926861-6936362	I6	I9	OK	7.67705	17.3993	1.18041	2.11756	0.0027	0.0337438	yes	Gallus gallus chromosome 17 open reading frame, human C9orf7 (C17H9ORF7), mRNA. [Source:RefSeq mRNA;Acc:NM_001277657]
238	XLOC_004994	SNORA17	ENSGALG00000025661	17:7721754-7726260	I6	I9	OK	87.5666	36.1074	-1.27809	-2.15086	0.0025	0.0319792	yes	Small nucleolar RNA SNORA17 [Source:RFAM;Acc:RF00560]
239	XLOC_005022	RABGAP1	ENSGALG00000001225	17:8819092-8879415	I6	I9	OK	4.34321	10.1792	1.22879	2.08334	0.0037	0.0417957	yes	RAB GTPase activating protein 1 [Source:HGNC Symbol;Acc:HGNC:17155]
240	XLOC_005037	FAM125B	ENSGALG00000000950	17:9963552-10012275	I6	I9	OK	5.15883	14.9674	1.5367	2.66631	0.0005	0.0116773	yes	Gallus gallus family with sequence similarity 125, member B (FAM125B), mRNA. [Source:RefSeq mRNA;Acc:NM_001030677]
241	XLOC_005038	LMX1B	ENSGALG00000000936	17:10059122-10155423	I6	I9	OK	7.57736	21.389	1.4971	2.14801	0.00445	0.0466417	yes	Gallus gallus LIM homeobox transcription factor 1, beta (LMX1B), mRNA. [Source:RefSeq mRNA;Acc:NM_205358]
242	XLOC_005042	SLC2A8	ENSGALG00000000853	17:10385179-10394137	I6	I9	OK	26.9605	8.98563	-1.58515	-2.29647	0.0045	0.0470104	yes	Gallus gallus solute carrier family 2 (facilitated glucose transporter), member 8 (SLC2A8), mRNA. [Source:RefSeq mRNA;Acc:NM_204375]
243	XLOC_005043	GARNL3	ENSGALG00000000847	17:10406696-10444498	I6	I9	OK	7.11649	19.7329	1.47136	2.67059	0.0002	0.00637655	yes	Gallus gallus GTPase activating Rap/RanGAP domain-like 3 (GARNL3), mRNA. [Source:RefSeq mRNA;Acc:NM_001030676]
244	XLOC_005050	UAP1L1	ENSGALG00000009090	17:353505-371182	I6	I9	OK	13.732	31.4323	1.1947	2.32124	0.00225	0.0299905	yes	UDP-N-acetylglucosamine pyrophosphorylase 1 like 1 [Source:HGNC Symbol;Acc:HGNC:28082]
245	XLOC_005088	FAM129B	ENSGALG00000023872	17:2406499-2426122	I6	I9	OK	6.42356	24.2572	1.91697	2.68544	0.0012	0.0206331	yes	family with sequence similarity 129, member B [Source:HGNC Symbol;Acc:HGNC:25282]
246	XLOC_005130	RAPGEF1	ENSGALG00000003712	17:6240719-6318608	I6	I9	OK	6.39032	15.2861	1.25826	2.28014	0.00255	0.0323794	yes	Rap guanine nucleotide exchange factor (GEF) 1 [Source:HGNC Symbol;Acc:HGNC:4568]
247	XLOC_005171	PDCL	ENSGALG00000001275	17:8772506-8778006	I6	I9	OK	7.41947	19.9633	1.42796	2.37838	0.00175	0.0261867	yes	phosducin-like [Source:HGNC Symbol;Acc:HGNC:8770]
248	XLOC_005172	RC3H2	ENSGALG00000001253	17:8778395-8806860	I6	I9	OK	2.99638	8.9419	1.57736	2.76032	0.0001	0.00384525	yes	ring finger and CCCH-type domains 2 [Source:HGNC Symbol;Acc:HGNC:21461]
249	XLOC_005184	RPL35	ENSGALG00000001039	17:9525285-9526714	I6	I9	OK	1504.77	713.658	-1.07624	-2.16948	0.0021	0.0288811	yes	60S ribosomal protein L35 [Source:RefSeq peptide;Acc:NP_989604]
250	XLOC_005187	HSPA5	ENSGALG00000001000	17:9591906-9595959	I6	I9	OK	591.349	217.447	-1.44335	-3.03438	0.00035	0.00936976	yes	Gallus gallus heat shock 70kDa protein 5 (glucose-regulated protein, 78kDa) (HSPA5), mRNA. [Source:RefSeq mRNA;Acc:NM_205491]
251	XLOC_005224	PMP22	ENSGALG00000026262	18:2287598-2301514	I6	I9	OK	34.7279	7.41334	-2.2279	-3.40679	0.00025	0.00741199	yes	Gallus gallus peripheral myelin protein 22 (PMP22), transcript variant 2, mRNA. [Source:RefSeq mRNA;Acc:NM_001277072]
252	XLOC_005234	2015-09-09	ENSGALG00000001656	18:3740565-3808645	I6	I9	OK	44.7985	97.8925	1.12775	2.18995	0.00275	0.0341	yes	Gallus gallus septin 9 (SEPT9), mRNA. [Source:RefSeq mRNA;Acc:NM_001030701]
253	XLOC_005242	CYGB	ENSGALG00000001892	18:4317249-4325978	I6	I9	OK	7.09617	23.5674	1.73168	2.00931	0.00225	0.0299905	yes	Gallus gallus cytoglobin (CYGB), mRNA. [Source:RefSeq mRNA;Acc:NM_001008789]
254	XLOC_005244	UBE2O	ENSGALG00000001971	18:4353781-4403952	I6	I9	OK	11.8197	24.8331	1.07107	2.04393	0.0039	0.0430584	yes	ubiquitin-conjugating enzyme E2O [Source:HGNC Symbol;Acc:HGNC:29554]
255	XLOC_005273	HLF	ENSGALG00000003059	18:5880923-5914160	I6	I9	OK	19.1491	50.2997	1.39327	2.23404	0.0028	0.0345624	yes	hepatic leukemia factor [Source:HGNC Symbol;Acc:HGNC:4977]
256	XLOC_005278	DGKE	ENSGALG00000003131	18:6237042-6261401	I6	I9	OK	3.13337	8.49821	1.43944	1.9273	0.00215	0.0293356	yes	diacylglycerol kinase, epsilon 64kDa [Source:HGNC Symbol;Acc:HGNC:2852]
257	XLOC_005280	RAB11FIP4	ENSGALG00000003227	18:6282873-6372865	I6	I9	OK	2.30984	14.867	2.68625	3.69003	0.00015	0.00522912	yes	RAB11 family interacting protein 4 (class II) [Source:HGNC Symbol;Acc:HGNC:30267]
258	XLOC_005284	SUZ12	ENSGALG00000003277	18:6561636-6580899	I6	I9	OK	6.4828	16.2524	1.32596	2.34262	0.0012	0.0206331	yes	SUZ12 polycomb repressive complex 2 subunit [Source:HGNC Symbol;Acc:HGNC:17101]
259	XLOC_005301	GNA13	ENSGALG00000028440	18:8034334-8062099	I6	I9	OK	3.32434	11.1692	1.74838	3.06566	0.00035	0.00936976	yes	guanine nucleotide binding protein (G protein), alpha 13 [Source:HGNC Symbol;Acc:HGNC:4381]
260	XLOC_005303	PRKAR1A	ENSGALG00000004237	18:8135121-8151342	I6	I9	OK	22.9521	56.4939	1.29947	2.58093	0.00015	0.00522912	yes	Gallus gallus protein kinase, cAMP-dependent, regulatory, type I, alpha (tissue specific extinguisher 1) (PRKAR1A), mRNA. [Source:RefSeq mRNA;Acc:NM_001007845]
261	XLOC_005333	CANT1	ENSGALG00000011822	18:10034760-10038438	I6	I9	OK	65.519	27.6803	-1.24305	-2.24586	0.00185	0.0269006	yes	Gallus gallus calcium activated nucleotidase 1 (CANT1), mRNA. [Source:RefSeq mRNA;Acc:NM_001031581]
262	XLOC_005336	CYTH1	ENSGALG00000007093	18:10062345-10070304	I6	I9	OK	6.90316	21.902	1.66574	2.41758	0.00195	0.0277401	yes	Gallus gallus cytohesin 1 (CYTH1), mRNA. [Source:RefSeq mRNA;Acc:NM_001031105]
263	XLOC_005346	NPB	ENSGALG00000023308	18:10219840-10220906	I6	I9	OK	120.523	34.9455	-1.78613	-2.48362	0.00135	0.0221899	yes	neuropeptide B [Source:HGNC Symbol;Acc:HGNC:30099]
264	XLOC_005347	SPAG9	ENSGALG00000007352	18:10259333-10317705	I6	I9	OK	4.4984	9.85064	1.1308	2.07633	0.00425	0.045142	yes	sperm associated antigen 9 [Source:HGNC Symbol;Acc:HGNC:14524]
265	XLOC_005371	KIAA0195	ENSGALG00000008023	18:11059627-11106590	I6	I9	OK	7.38605	15.9717	1.11264	2.102	0.00405	0.0439246	yes	KIAA0195 [Source:HGNC Symbol;Acc:HGNC:28983]
266	XLOC_005385	SCO1	ENSGALG00000013382	18:661207-667673	I6	I9	OK	41.6788	18.7871	-1.14957	-2.15502	0.00415	0.0446025	yes	SCO1 cytochrome c oxidase assembly protein [Source:HGNC Symbol;Acc:HGNC:10603]
267	XLOC_005413	SEC14L1	ENSGALG00000001684	18:4053842-4091663	I6	I9	OK	5.24195	14.5771	1.47553	2.5372	0.0007	0.0146255	yes	SEC14-like 1 (S. cerevisiae) [Source:HGNC Symbol;Acc:HGNC:10698]
268	XLOC_005419	Uncharacterized protein	ENSGALG00000001886	18:4291158-4312478	I6	I9	OK	205.648	73.742	-1.47962	-2.27158	0.0021	0.0288811	yes	Uncharacterized protein [Source:UniProtKB/TrEMBL;Acc:F1P465]
269	XLOC_005506	SYNGR2	ENSGALG00000027902	18:10145913-10147671	I6	I9	OK	454.971	155.696	-1.54704	-3.12296	0.0001	0.00384525	yes	synaptogyrin 2 [Source:HGNC Symbol;Acc:HGNC:11499]
270	XLOC_005539	HID1	ENSGALG00000007808	18:10841486-10865573	I6	I9	OK	4.50714	14.057	1.64101	2.73763	0.0005	0.0116773	yes	HID1 domain containing [Source:HGNC Symbol;Acc:HGNC:15736]
271	XLOC_005547	GRB2	ENSGALG00000008016	18:11013533-11059218	I6	I9	OK	35.7665	97.7855	1.45101	2.33222	0.0018	0.0265385	yes	Gallus gallus growth factor receptor-bound protein 2 (GRB2), mRNA. [Source:RefSeq mRNA;Acc:NM_204411]
272	XLOC_005581	ANKFY1	ENSGALG00000001467	19:3174882-3202633	I6	I9	OK	3.52598	8.82123	1.32296	2.31232	0.00125	0.0210553	yes	ankyrin repeat and FYVE domain containing 1 [Source:HGNC Symbol;Acc:HGNC:20763]
273	XLOC_005586	DERL2	ENSGALG00000001649	19:3416633-3420724	I6	I9	OK	62.7744	19.6047	-1.67897	-2.93261	0.0002	0.00637655	yes	derlin 2 [Source:HGNC Symbol;Acc:HGNC:17943]
274	XLOC_005592	SH2B2	ENSGALG00000001828	19:4111255-4125407	I6	I9	OK	4.11837	12.82	1.63825	2.09309	0.0046	0.047845	yes	SH2B adaptor protein 2 [Source:HGNC Symbol;Acc:HGNC:17381]
275	XLOC_005621	TMEM248	ENSGALG00000002629	19:5053526-5067959	I6	I9	OK	7.3341	18.7043	1.35067	2.21885	0.0024	0.031182	yes	transmembrane protein 248 [Source:HGNC Symbol;Acc:HGNC:25476]
276	XLOC_005623	CRK	ENSGALG00000002656	19:5162332-5177950	I6	I9	OK	15.75	39.9739	1.34371	2.29591	0.00165	0.0252664	yes	Adapter molecule crk [Source:UniProtKB/Swiss-Prot;Acc:Q04929]
277	XLOC_005626	WDR81	ENSGALG00000026822	19:5379985-5392264	I6	I9	OK	6.96891	14.9965	1.10562	2.09903	0.00405	0.0439246	yes	WD repeat domain 81 [Source:HGNC Symbol;Acc:HGNC:26600]
278	XLOC_005628	SERPINF1	ENSGALG00000003015	19:5404098-5410958	I6	I9	OK	80.7143	26.1278	-1.62724	-2.61479	0.0005	0.0116773	yes	Gallus gallus serpin peptidase inhibitor, clade F (alpha-2 antiplasmin, pigment epithelium derived factor), member 1 (SERPINF1), mRNA. [Source:RefSeq mRNA;Acc:NM_001257289]
279	XLOC_005641	RPL23A	ENSGALG00000003966	19:5800726-5803129	I6	I9	OK	4813.76	2014.82	-1.25651	-2.46351	0.0007	0.0146255	yes	ribosomal protein L23a [Source:HGNC Symbol;Acc:HGNC:10317]
280	XLOC_005649	TAOK1	ENSGALG00000004082	19:6014950-6058246	I6	I9	OK	3.48819	15.191	2.12266	3.75649	5e-05	0.00235569	yes	TAO kinase 1 [Source:HGNC Symbol;Acc:HGNC:29259]
281	XLOC_005655	ABR	ENSGALG00000004364	19:6310845-6341433	I6	I9	OK	11.7885	28.4	1.2685	2.35264	0.00115	0.0200266	yes	active BCR-related [Source:HGNC Symbol;Acc:HGNC:81]
282	XLOC_005686	CLTC	_	19:7283353-7308409	I6	I9	OK	17.3457	41.0302	1.24211	2.51832	0.0008	0.0161305	yes	_
283	XLOC_005697	ZNHIT3	ENSGALG00000026031	19:8124419-8142183	I6	I9	OK	53.186	18.888	-1.49358	-2.32205	0.0021	0.0288811	yes	zinc finger, HIT-type containing 3 [Source:HGNC Symbol;Acc:HGNC:12309]
284	XLOC_005747	MTMR4	ENSGALG00000001042	19:661696-703472	I6	I9	OK	3.06826	13.7634	2.16534	3.13475	0.0003	0.00836047	yes	myotubularin related protein 4 [Source:HGNC Symbol;Acc:HGNC:7452]
285	XLOC_005754	WBSCR17	ENSGALG00000001130	19:1093554-1280689	I6	I9	OK	14.3285	39.1702	1.45086	2.78632	0.0003	0.00836047	yes	Williams-Beuren syndrome chromosome region 17 [Source:HGNC Symbol;Acc:HGNC:16347]
286	XLOC_005764	EIF4H	ENSGALG00000001313	19:2861951-2872602	I6	I9	OK	62.279	182.873	1.55403	2.43579	0.0012	0.0206331	yes	eukaryotic translation initiation factor 4H [Source:HGNC Symbol;Acc:HGNC:12741]
287	XLOC_005770	RABEP1	ENSGALG00000001737	19:3445511-3488977	I6	I9	OK	5.8329	14.0956	1.27296	2.32444	0.00195	0.0277401	yes	Gallus gallus rabaptin, RAB GTPase binding effector protein 1 (RABEP1), mRNA. [Source:RefSeq mRNA;Acc:NM_205057]
288	XLOC_005784	NA	NA	19:4339837-4345327	I6	I9	OK	37.126	13.6932	-1.43897	-2.46358	0.00155	0.0242821	yes	NA
289	XLOC_005804	MYO1C	ENSGALG00000002709	19:5201144-5253596	I6	I9	OK	14.9623	41.1683	1.4602	2.77643	0.00045	0.0109953	yes	Gallus gallus myosin IC (MYO1C), mRNA. [Source:RefSeq mRNA;Acc:NM_001006220]
290	XLOC_005810	PRPF8	ENSGALG00000002943	19:5341510-5359506	I6	I9	OK	19.0786	51.2516	1.42564	2.90307	0.0001	0.00384525	yes	pre-mRNA processing factor 8 [Source:HGNC Symbol;Acc:HGNC:17340]
291	XLOC_005821	VTN	ENSGALG00000003589	19:5641392-5645577	I6	I9	OK	43.0751	107.153	1.31474	2.24259	0.003	0.0361405	yes	Gallus gallus vitronectin (VTN), mRNA. [Source:RefSeq mRNA;Acc:NM_205061]
292	XLOC_005824	PIGS	ENSGALG00000003665	19:5730520-5734240	I6	I9	OK	65.1903	22.6663	-1.52411	-2.55694	0.0011	0.0196227	yes	phosphatidylinositol glycan anchor biosynthesis, class S [Source:HGNC Symbol;Acc:HGNC:14937]
293	XLOC_005828	SDF2	ENSGALG00000003772	19:5765761-5767653	I6	I9	OK	176.838	38.6993	-2.19205	-3.93818	5e-05	0.00235569	yes	stromal cell-derived factor 2 [Source:HGNC Symbol;Acc:HGNC:10675]
294	XLOC_005829	PROCA1	ENSGALG00000027107	19:5794726-5800539	I6	I9	OK	377.08	57.7619	-2.70668	-3.0914	0.0025	0.0319792	yes	protein interacting with cyclin A1 [Source:HGNC Symbol;Acc:HGNC:28600]
295	XLOC_005831	TLCD1	ENSGALG00000003973	19:5805929-5807619	I6	I9	OK	353.592	87.5646	-2.01367	-3.836	5e-05	0.00235569	yes	Calfacilitin [Source:UniProtKB/Swiss-Prot;Acc:F1NZP5]
296	XLOC_005840	MYO18A	ENSGALG00000003741	19:5929175-5956101	I6	I9	OK	41.3381	85.6539	1.05105	2.11693	0.0033	0.0384172	yes	myosin XVIIIA [Source:HGNC Symbol;Acc:HGNC:31104]
297	XLOC_005849	TIMM22	ENSGALG00000004383	19:6341885-6345863	I6	I9	OK	107.524	33.3066	-1.69077	-3.15207	5e-05	0.00235569	yes	translocase of inner mitochondrial membrane 22 homolog (yeast) [Source:HGNC Symbol;Acc:HGNC:17317]
298	XLOC_005868	PTRH2	ENSGALG00000005150	19:7309230-7366450	I6	I9	OK	725.962	168.258	-2.10922	-2.83041	0.00065	0.0139483	yes	Gallus gallus peptidyl-tRNA hydrolase 2 (PTRH2), nuclear gene encoding mitochondrial protein, mRNA. [Source:RefSeq mRNA;Acc:NM_001040413]
299	XLOC_005879	SYNRG	ENSGALG00000005468	19:8589878-8627313	I6	I9	OK	17.4646	40.6781	1.21982	2.39311	0.0007	0.0146255	yes	synergin, gamma [Source:HGNC Symbol;Acc:HGNC:557]
300	XLOC_005888	NF1	ENSGALG00000005660	19:9000419-9082184	I6	I9	OK	3.11436	10.4929	1.75241	3.21519	5e-05	0.00235569	yes	neurofibromin 1 [Source:HGNC Symbol;Acc:HGNC:7765]
301	XLOC_005894	CLUH	ENSGALG00000005854	19:9466611-9499489	I6	I9	OK	24.1981	50.7222	1.06773	2.14026	0.00355	0.040583	yes	clustered mitochondria (cluA/CLU1) homolog [Source:HGNC Symbol;Acc:HGNC:29094]
302	XLOC_005916	TMUB1	ENSGALG00000028513	2:271670-274006	I6	I9	OK	219.431	47.9694	-2.19358	-3.67078	5e-05	0.00235569	yes	transmembrane and ubiquitin-like domain containing 1 [Source:HGNC Symbol;Acc:HGNC:21709]
303	XLOC_005933	Uncharacterized protein	ENSGALG00000021838	2:598944-708618	I6	I9	OK	16.5433	62.1216	1.90885	1.43329	0.00105	0.0190703	yes	Uncharacterized protein [Source:UniProtKB/TrEMBL;Acc:E1BTR7]
304	XLOC_005933	MAP4	ENSGALG00000004938	2:598944-708618	I6	I9	OK	16.5433	62.1216	1.90885	1.43329	0.00105	0.0190703	yes	microtubule-associated protein 4 [Source:HGNC Symbol;Acc:HGNC:6862]
305	XLOC_005934	SMARCC1	ENSGALG00000005048	2:764232-833143	I6	I9	OK	34.3682	79.3096	1.20642	2.44192	0.0007	0.0146255	yes	SWI/SNF related, matrix associated, actin dependent regulator of chromatin, subfamily c, member 1 [Source:HGNC Symbol;Acc:HGNC:11104]
306	XLOC_005959	NA	NA	2:3978606-3979468	I6	I9	OK	152.872	34.4797	-2.14851	-2.65501	0.00195	0.0277401	yes	NA
307	XLOC_005995	RBM33	ENSGALG00000006372	2:7967756-8053546	I6	I9	OK	4.58555	16.6713	1.8622	2.67225	0.0001	0.00384525	yes	RNA binding motif protein 33 [Source:HGNC Symbol;Acc:HGNC:27223]
308	XLOC_006011	PARD3	ENSGALG00000007125	2:13068735-13500257	I6	I9	OK	5.93382	15.2115	1.35813	2.40712	0.0007	0.0146255	yes	Gallus gallus par-3 partitioning defective 3 homolog (C. elegans) (PARD3), mRNA. [Source:RefSeq mRNA;Acc:NM_001039280]
309	XLOC_006023	MKX	ENSGALG00000007426	2:15606689-15649798	I6	I9	OK	2.88525	8.22472	1.51127	2.11179	0.0047	0.0484877	yes	mohawk homeobox [Source:HGNC Symbol;Acc:HGNC:23729]
310	XLOC_006033	DNAJC1	ENSGALG00000007914	2:17662536-17798689	I6	I9	OK	61.5028	14.4063	-2.09396	-3.7367	5e-05	0.00235569	yes	DnaJ (Hsp40) homolog, subfamily C, member 1 [Source:HGNC Symbol;Acc:HGNC:20090]
311	XLOC_006093	HDAC9	ENSGALG00000010854	2:29228467-29653602	I6	I9	OK	1.20285	11.1731	3.2155	3.57916	0.0002	0.00637655	yes	Gallus gallus histone deacetylase 9 (HDAC9), mRNA. [Source:RefSeq mRNA;Acc:NM_001030981]
312	XLOC_006153	GPD1L	ENSGALG00000011481	2:40901332-40926503	I6	I9	OK	5.54427	15.8429	1.51476	2.634	0.00065	0.0139483	yes	glycerol-3-phosphate dehydrogenase 1-like [Source:HGNC Symbol;Acc:HGNC:28956]
313	XLOC_006192	PDCD6IP	ENSGALG00000012043	2:45413331-45446155	I6	I9	OK	12.6908	38.5246	1.602	3.11605	5e-05	0.00235569	yes	Gallus gallus programmed cell death 6 interacting protein (PDCD6IP), mRNA. [Source:RefSeq mRNA;Acc:NM_001030993]
314	XLOC_006208	NT5C3A	ENSGALG00000012192	2:48554424-48578269	I6	I9	OK	76.8943	31.9296	-1.26798	-2.49731	0.0009	0.017516	yes	Gallus gallus 5'-nucleotidase, cytosolic III (NT5C3), mRNA. [Source:RefSeq mRNA;Acc:NM_204436]
315	XLOC_006229	VOPP1	ENSGALG00000012354	2:52265188-52336359	I6	I9	OK	228.055	78.5244	-1.53817	-2.82458	0.0001	0.00384525	yes	vesicular, overexpressed in cancer, prosurvival protein 1 [Source:HGNC Symbol;Acc:HGNC:34518]
316	XLOC_006243	NA	NA	2:55487527-55492796	I6	I9	OK	0	11.9263	Inf	NA	5e-05	0.00235569	yes	NA
317	XLOC_006274	GMPR	ENSGALG00000012705	2:61611281-61645370	I6	I9	OK	2.85298	11.8804	2.05803	2.39465	0.0008	0.0161305	yes	Gallus gallus guanosine monophosphate reductase (GMPR), mRNA. [Source:RefSeq mRNA;Acc:NM_001030998]
318	XLOC_006279	GFOD1	ENSGALG00000012730	2:62220215-62289731	I6	I9	OK	3.00827	12.1726	2.01664	2.85558	5e-05	0.00235569	yes	glucose-fructose oxidoreductase domain containing 1 [Source:HGNC Symbol;Acc:HGNC:21096]
319	XLOC_006280	TBC1D7	ENSGALG00000012731	2:62299424-62310773	I6	I9	OK	25.8047	8.80961	-1.55048	-2.23733	0.00305	0.0365347	yes	TBC1 domain family, member 7 [Source:HGNC Symbol;Acc:HGNC:21066]
320	XLOC_006307	DUSP22	ENSGALG00000027397	2:66490039-66529407	I6	I9	OK	4.22563	15.8001	1.90269	3.20016	0.00015	0.00522912	yes	dual specificity phosphatase 22 [Source:HGNC Symbol;Acc:HGNC:16077]
321	XLOC_006340	DAP	ENSGALG00000013002	2:78115687-78159642	I6	I9	OK	28.7914	78.0495	1.43875	2.82784	0.0001	0.00384525	yes	Gallus gallus death-associated protein (DAP), mRNA. [Source:RefSeq mRNA;Acc:NM_001031003]
322	XLOC_006388	ERP44	ENSGALG00000013452	2:89261679-89309432	I6	I9	OK	138.244	48.9326	-1.49834	-3.03146	0.0001	0.00384525	yes	endoplasmic reticulum protein 44 [Source:HGNC Symbol;Acc:HGNC:18311]
323	XLOC_006392	C6orf62	ENSGALG00000013628	2:90230300-90237787	I6	I9	OK	16.3587	40.4421	1.3058	2.52608	0.00055	0.0124925	yes	chromosome 6 open reading frame 62 [Source:HGNC Symbol;Acc:HGNC:20998]
324	XLOC_006397	ZNF516	ENSGALG00000013660	2:90781040-90880738	I6	I9	OK	1.47335	9.5017	2.68909	3.39882	0.0007	0.0146255	yes	zinc finger protein 516 [Source:HGNC Symbol;Acc:HGNC:28990]
325	XLOC_006435	COLEC12	ENSGALG00000014910	2:101677396-101771415	I6	I9	OK	18.8184	6.12706	-1.61888	-2.66141	0.0006	0.0132641	yes	Gallus gallus collectin sub-family member 12 (COLEC12), mRNA. [Source:RefSeq mRNA;Acc:NM_001039599]
326	XLOC_006438	MIB1	ENSGALG00000014974	2:102139213-102212176	I6	I9	OK	13.7696	39.2759	1.51216	2.93631	0.0001	0.00384525	yes	mindbomb E3 ubiquitin protein ligase 1 [Source:HGNC Symbol;Acc:HGNC:21086]
327	XLOC_006462	MAPRE2	ENSGALG00000015215	2:107255938-107345823	I6	I9	OK	9.00533	25.6565	1.51047	2.31055	0.0039	0.0430584	yes	Gallus gallus microtubule-associated protein, RP/EB family, member 2 (MAPRE2), mRNA. [Source:RefSeq mRNA;Acc:NM_001031017]
328	XLOC_006548	PDP1	ENSGALG00000015943	2:125683131-125690722	I6	I9	OK	8.36714	22.5228	1.42858	2.60055	0.0005	0.0116773	yes	Gallus gallus pyruvate dehyrogenase phosphatase catalytic subunit 1 (PDP1), nuclear gene encoding mitochondrial protein, mRNA. [Source:RefSeq mRNA;Acc:NM_001199910]
329	XLOC_006618	RPLP1	ENSGALG00000016172	2:145289504-145290656	I6	I9	OK	6887.21	2531.4	-1.44398	-2.8766	0.0002	0.00637655	yes	Gallus gallus ribosomal protein, large, P1 (RPLP1), mRNA. [Source:RefSeq mRNA;Acc:NM_205322]
330	XLOC_006672	SETD2	ENSGALG00000005508	2:3872282-3918131	I6	I9	OK	6.98061	26.5084	1.92502	3.72229	5e-05	0.00235569	yes	SET domain containing 2 [Source:HGNC Symbol;Acc:HGNC:18420]
331	XLOC_006685	WDR48	ENSGALG00000006052	2:5265322-5288919	I6	I9	OK	5.24154	12.8531	1.29405	2.20627	0.00415	0.0446025	yes	Gallus gallus WD repeat domain 48 (WDR48), mRNA. [Source:RefSeq mRNA;Acc:NM_001030964]
332	XLOC_006699	LMBR1	ENSGALG00000006400	2:8431438-8494298	I6	I9	OK	9.66725	26.8982	1.47633	2.42555	0.0012	0.0206331	yes	Gallus gallus limb region 1 homolog (mouse) (LMBR1), mRNA. [Source:RefSeq mRNA;Acc:NM_204172]
333	XLOC_006721	SVIL	ENSGALG00000007331	2:14597994-14706562	I6	I9	OK	3.67674	9.28761	1.33688	2.44141	0.0014	0.0227369	yes	supervillin [Source:HGNC Symbol;Acc:HGNC:11480]
334	XLOC_006778	CDK6	ENSGALG00000009476	2:22841705-22963344	I6	I9	OK	2.27793	10.439	2.19619	2.20279	0.0029	0.0354291	yes	Gallus gallus cyclin-dependent kinase 6 (CDK6), mRNA. [Source:RefSeq mRNA;Acc:NM_001007892]
335	XLOC_006795	NDUFA4	ENSGALG00000025999	2:26144941-26148789	I6	I9	OK	251.106	118.921	-1.0783	-2.11704	0.00375	0.0420858	yes	NDUFA4, mitochondrial complex associated [Source:HGNC Symbol;Acc:HGNC:7687]
336	XLOC_006889	NGLY1	ENSGALG00000011304	2:38496113-38516357	I6	I9	OK	3.4677	10.3093	1.57189	2.38382	0.00265	0.0332938	yes	Gallus gallus N-glycanase 1 (NGLY1), mRNA. [Source:RefSeq mRNA;Acc:NM_001030988]
337	XLOC_006926	SNRPD1	ENSGALG00000011842	2:43407370-43412028	I6	I9	OK	512.002	182.371	-1.48927	-2.94385	5e-05	0.00235569	yes	Gallus gallus small nuclear ribonucleoprotein D1 polypeptide 16kDa (SNRPD1), mRNA. [Source:RefSeq mRNA;Acc:NM_001277998]
338	XLOC_006949	CLASP2	ENSGALG00000011995	2:45254102-45389575	I6	I9	OK	4.28375	10.4434	1.28564	2.33426	0.0016	0.0248202	yes	Gallus gallus cytoplasmic linker associated protein 2 (CLASP2), mRNA. [Source:RefSeq mRNA;Acc:NM_001177385]
339	XLOC_006957	ANLN	ENSGALG00000012104	2:47314674-47343631	I6	I9	OK	7.08449	18.8478	1.41166	2.64707	0.0004	0.0101379	yes	anillin, actin binding protein [Source:HGNC Symbol;Acc:HGNC:14082]
340	XLOC_006962	BBS9	ENSGALG00000012188	2:48264084-48552792	I6	I9	OK	2.67191	11.4418	2.09837	3.33582	0.0006	0.0132641	yes	Bardet-Biedl syndrome 9 [Source:HGNC Symbol;Acc:HGNC:30000]
341	XLOC_006985	PDIA4	ENSGALG00000012415	2:54483349-54494895	I6	I9	OK	201.141	74.796	-1.42718	-3.07516	0.00025	0.00741199	yes	Gallus gallus protein disulfide isomerase family A, member 4 (PDIA4), mRNA. [Source:RefSeq mRNA;Acc:NM_001006370]
342	XLOC_007037	PRPF4B	ENSGALG00000012813	2:66023878-66050446	I6	I9	OK	9.24592	19.7849	1.09751	2.04472	0.00465	0.0482596	yes	pre-mRNA processing factor 4B [Source:HGNC Symbol;Acc:HGNC:17346]
343	XLOC_007093	GRB10	ENSGALG00000013100	2:80798661-80940696	I6	I9	OK	6.15375	14.8801	1.27385	2.29306	0.0022	0.0296144	yes	Gallus gallus growth factor receptor-bound protein 10 (GRB10), mRNA. [Source:RefSeq mRNA;Acc:NM_001039282]
344	XLOC_007157	RNMT	ENSGALG00000013889	2:96463807-96481816	I6	I9	OK	6.84277	20.7963	1.60367	2.47733	0.001	0.0183726	yes	RNA (guanine-7-) methyltransferase [Source:HGNC Symbol;Acc:HGNC:10075]
345	XLOC_007186	EMILIN2	ENSGALG00000014815	2:100699335-100729685	I6	I9	OK	32.0779	12.4286	-1.36792	-2.56736	0.00085	0.0168355	yes	elastin microfibril interfacer 2 [Source:HGNC Symbol;Acc:HGNC:19881]
346	XLOC_007187	SMCHD1	ENSGALG00000014811	2:100751955-100824217	I6	I9	OK	3.30814	8.9532	1.43638	2.45452	0.0008	0.0161305	yes	structural maintenance of chromosomes flexible hinge domain containing 1 [Source:HGNC Symbol;Acc:HGNC:29090]
347	XLOC_007236	RPS20	ENSGALG00000014432	2:110901397-110904291	I6	I9	OK	4827.11	2128.74	-1.18116	-2.30047	0.0011	0.0196227	yes	ribosomal protein S20 [Source:HGNC Symbol;Acc:HGNC:10405]
348	XLOC_007248	ASPH	ENSGALG00000015479	2:112979889-113084210	I6	I9	OK	228.718	99.6642	-1.19842	-2.43434	0.001	0.0183726	yes	aspartate beta-hydroxylase [Source:HGNC Symbol;Acc:HGNC:757]
349	XLOC_007257	VCPIP1	ENSGALG00000015524	2:114878871-114894526	I6	I9	OK	2.80503	8.3886	1.58041	2.67556	0.0005	0.0116773	yes	Gallus gallus valosin containing protein (p97)/p47 complex interacting protein 1 (VCPIP1), mRNA. [Source:RefSeq mRNA;Acc:NM_001012948]
350	XLOC_007268	TRAM1	ENSGALG00000015629	2:116439176-116455290	I6	I9	OK	117.526	48.2243	-1.28515	-2.49081	0.00095	0.0178856	yes	Gallus gallus translocation associated membrane protein 1 (TRAM1), mRNA. [Source:RefSeq mRNA;Acc:NM_204400]
351	XLOC_007312	KIAA1429	ENSGALG00000015965	2:125922907-125952171	I6	I9	OK	3.64073	8.28456	1.1862	2.10553	0.00405	0.0439246	yes	KIAA1429 [Source:HGNC Symbol;Acc:HGNC:24500]
352	XLOC_007314	TP53INP1	ENSGALG00000015987	2:126170345-126183360	I6	I9	OK	9.1095	24.5956	1.43296	2.83441	0.0004	0.0101379	yes	Gallus gallus tumor protein p53 inducible nuclear protein 1 (TP53INP1), mRNA. [Source:RefSeq mRNA;Acc:NM_001030946]
353	XLOC_007322	STK3	ENSGALG00000016015	2:127436599-127569389	I6	I9	OK	5.75908	13.1937	1.19594	2.17571	0.0039	0.0430584	yes	Gallus gallus serine/threonine kinase 3 (STK3), mRNA. [Source:RefSeq mRNA;Acc:NM_001031337]
354	XLOC_007335	UBR5	ENSGALG00000016045	2:128878764-128946473	I6	I9	OK	6.60643	14.7198	1.15581	2.24811	0.002	0.0280945	yes	ubiquitin protein ligase E3 component n-recognin 5 [Source:HGNC Symbol;Acc:HGNC:16806]
355	XLOC_007391	NDRG1	ENSGALG00000016216	2:141549216-141589409	I6	I9	OK	5.0479	13.9098	1.46234	2.30695	0.0047	0.0484877	yes	N-myc downstream regulated 1 [Source:HGNC Symbol;Acc:HGNC:7679]
356	XLOC_007491	NCOA6	ENSGALG00000001182	20:500204-532895	I6	I9	OK	4.10262	10.5368	1.36082	2.39615	0.0013	0.0216485	yes	nuclear receptor coactivator 6 [Source:HGNC Symbol;Acc:HGNC:15936]
357	XLOC_007525	TOP1	ENSGALG00000003681	20:5180401-5242581	I6	I9	OK	32.9376	82.2896	1.32098	2.58931	0.0003	0.00836047	yes	Gallus gallus topoisomerase (DNA) I (TOP1), mRNA. [Source:RefSeq mRNA;Acc:NM_205110]
358	XLOC_007550	STAU1	ENSGALG00000004736	20:6775254-6805378	I6	I9	OK	17.3105	40.9804	1.24329	2.3275	0.002	0.0280945	yes	Gallus gallus staufen, RNA binding protein, homolog 1 (Drosophila) (STAU1), mRNA. [Source:RefSeq mRNA;Acc:NM_001012831]
359	XLOC_007566	OSBPL2	ENSGALG00000005195	20:8140756-8171012	I6	I9	OK	3.09091	16.7326	2.43656	3.483	5e-05	0.00235569	yes	Gallus gallus oxysterol binding protein-like 2 (OSBPL2), mRNA. [Source:RefSeq mRNA;Acc:NM_001008448]
360	XLOC_007581	ARFGAP1	ENSGALG00000005781	20:9132389-9150481	I6	I9	OK	8.13107	18.2561	1.16686	2.23196	0.002	0.0280945	yes	Gallus gallus ADP-ribosylation factor GTPase activating protein 1 (ARFGAP1), mRNA. [Source:RefSeq mRNA;Acc:NM_001030857]
361	XLOC_007609	HM13	ENSGALG00000006207	20:10334331-10347094	I6	I9	OK	181.789	80.9874	-1.1665	-2.216	0.0024	0.031182	yes	histocompatibility (minor) 13 [Source:HGNC Symbol;Acc:HGNC:16435]
362	XLOC_007612	TPX2	ENSGALG00000006267	20:10378651-10392964	I6	I9	OK	24.9248	52.2581	1.06807	2.08431	0.0043	0.0454701	yes	Gallus gallus TPX2, microtubule-associated, homolog (Xenopus laevis) (TPX2), mRNA. [Source:RefSeq mRNA;Acc:NM_204437]
363	XLOC_007633	DNTTIP1	ENSGALG00000003575	20:10849413-10853705	I6	I9	OK	143.895	63.6118	-1.17765	-2.19625	0.00285	0.0349529	yes	deoxynucleotidyltransferase, terminal, interacting protein 1 [Source:HGNC Symbol;Acc:HGNC:16160]
364	XLOC_007637	CTSA	ENSGALG00000006876	20:10871133-10878213	I6	I9	OK	263.304	107.977	-1.286	-2.43946	0.00085	0.0168355	yes	Gallus gallus cathepsin A (CTSA), mRNA. [Source:RefSeq mRNA;Acc:NM_001031491]
365	XLOC_007647	CTSZ	ENSGALG00000007462	20:11240083-11244865	I6	I9	OK	203.816	79.304	-1.3618	-2.59021	0.00055	0.0124925	yes	cathepsin Z [Source:HGNC Symbol;Acc:HGNC:2547]
366	XLOC_007650	PPP4R1L	_	20:11575895-11596573	I6	I9	OK	3.46947	10.297	1.56944	2.62418	0.0004	0.0101379	yes	_
367	XLOC_007653	BMP7	ENSGALG00000007668	20:12026080-12069868	I6	I9	OK	7.44908	45.4873	2.61033	4.64636	5e-05	0.00235569	yes	bone morphogenetic protein 7 [Source:HGNC Symbol;Acc:HGNC:1074]
368	XLOC_007655	AURKA	ENSGALG00000007768	20:12364933-12372177	I6	I9	OK	12.6001	32.0929	1.34882	2.23964	0.00115	0.0200266	yes	aurora kinase A [Source:HGNC Symbol;Acc:HGNC:11393]
369	XLOC_007679	HELZ2	ENSGALG00000006138	20:14260722-14278036	I6	I9	OK	1.18919	10.0966	3.08581	4.62174	5e-05	0.00235569	yes	helicase with zinc finger 2, transcriptional coactivator [Source:HGNC Symbol;Acc:HGNC:30021]
370	XLOC_007689	RALGAPB	ENSGALG00000001420	20:731977-793938	I6	I9	OK	5.06812	13.4415	1.40717	2.61479	0.0004	0.0101379	yes	Gallus gallus Ral GTPase activating protein, beta subunit (non-catalytic) (RALGAPB), mRNA. [Source:RefSeq mRNA;Acc:NM_001030846]
371	XLOC_007718	SOGA1	ENSGALG00000003409	20:3022845-3045691	I6	I9	OK	9.32616	28.1635	1.59447	2.96013	5e-05	0.00235569	yes	suppressor of glucose, autophagy associated 1 [Source:HGNC Symbol;Acc:HGNC:16111]
372	XLOC_007729	PIGT	ENSGALG00000003909	20:5439543-5445478	I6	I9	OK	182.603	63.7497	-1.51822	-2.96995	5e-05	0.00235569	yes	phosphatidylinositol glycan anchor biosynthesis, class T [Source:HGNC Symbol;Acc:HGNC:14938]
373	XLOC_007731	SYS1	ENSGALG00000003929	20:5464903-5467153	I6	I9	OK	63.7506	22.1425	-1.52562	-2.50559	0.00155	0.0242821	yes	Gallus gallus SYS1 Golgi-localized integral membrane protein homolog (S. cerevisiae) (SYS1), mRNA. [Source:RefSeq mRNA;Acc:NM_001278005]
374	XLOC_007751	ZMYND8	ENSGALG00000004542	20:6108381-6173319	I6	I9	OK	3.41148	12.0995	1.82648	2.96728	5e-05	0.00235569	yes	zinc finger, MYND-type containing 8 [Source:HGNC Symbol;Acc:HGNC:9397]
375	XLOC_007763	RPS21	ENSGALG00000005338	20:8282586-8286470	I6	I9	OK	1109.07	326.908	-1.76239	-3.4194	5e-05	0.00235569	yes	ribosomal protein S21 [Source:HGNC Symbol;Acc:HGNC:10409]
376	XLOC_007778	PPDPF	ENSGALG00000005849	20:9368434-9370742	I6	I9	OK	1698.7	834.495	-1.02545	-2.06129	0.0042	0.0448613	yes	Gallus gallus pancreatic progenitor cell differentiation and proliferation factor homolog (zebrafish) (PPDPF), mRNA. [Source:RefSeq mRNA;Acc:NM_001197037]
377	XLOC_007788	DNAJC5	ENSGALG00000006046	20:9863474-9882697	I6	I9	OK	5.58416	20.7201	1.89162	3.53269	5e-05	0.00235569	yes	Gallus gallus DnaJ (Hsp40) homolog, subfamily C, member 5 (DNAJC5), transcript variant 1, mRNA. [Source:RefSeq mRNA;Acc:NM_001278008]
378	XLOC_007806	PDRG1	ENSGALG00000006464	20:10431991-10433839	I6	I9	OK	167.861	44.4835	-1.91592	-3.10916	0.0001	0.00384525	yes	p53 and DNA-damage regulated 1 [Source:HGNC Symbol;Acc:HGNC:16119]
379	XLOC_007807	PLAGL2	ENSGALG00000006586	20:10478607-10483343	I6	I9	OK	2.27656	8.56833	1.91216	2.30309	0.0025	0.0319792	yes	pleiomorphic adenoma gene-like 2 [Source:HGNC Symbol;Acc:HGNC:9047]
380	XLOC_007839	RAB22A	ENSGALG00000007554	20:11556853-11575679	I6	I9	OK	3.08415	10.9909	1.83337	3.36594	5e-05	0.00235569	yes	Gallus gallus RAB22A, member RAS oncogene family (RAB22A), mRNA. [Source:RefSeq mRNA;Acc:NM_001030867]
381	XLOC_007860	PTPN1	ENSGALG00000008010	20:13881172-13922802	I6	I9	OK	3.83421	10.7891	1.49257	2.21018	0.00095	0.0178856	yes	Gallus gallus protein tyrosine phosphatase, non-receptor type 1 (PTPN1), mRNA. [Source:RefSeq mRNA;Acc:NM_204875]
382	XLOC_007911	GNB1	ENSGALG00000001334	21:1944376-1963884	I6	I9	OK	47.8357	105.665	1.14334	2.31529	0.00115	0.0200266	yes	Gallus gallus guanine nucleotide binding protein (G protein), beta polypeptide 1 (GNB1), mRNA. [Source:RefSeq mRNA;Acc:NM_001012835]
383	XLOC_007912	NADK	ENSGALG00000001359	21:1976621-1996540	I6	I9	OK	10.4277	39.1287	1.90781	3.82119	5e-05	0.00235569	yes	Gallus gallus NAD kinase (NADK), mRNA. [Source:RefSeq mRNA;Acc:NM_001030870]
384	XLOC_007946	KIF1B	ENSGALG00000002726	21:3633476-3713856	I6	I9	OK	7.28621	18.7239	1.36164	2.65439	0.00035	0.00936976	yes	kinesin family member 1B [Source:HGNC Symbol;Acc:HGNC:16636]
385	XLOC_007972	PINK1	ENSGALG00000003109	21:4897970-4906221	I6	I9	OK	44.5136	20.9912	-1.08446	-2.11692	0.0039	0.0430584	yes	PTEN induced putative kinase 1 [Source:HGNC Symbol;Acc:HGNC:14581]
386	XLOC_007976	DHRS3	ENSGALG00000004256	21:5315327-5340991	I6	I9	OK	23.1884	6.33624	-1.8717	-2.65645	0.00065	0.0139483	yes	Gallus gallus dehydrogenase/reductase (SDR family) member 3 (DHRS3), mRNA. [Source:RefSeq mRNA;Acc:NM_001277910]
387	XLOC_007994	NA	NA	21:6530335-6556604	I6	I9	OK	396.288	75.0232	-2.40114	-3.51947	5e-05	0.00235569	yes	NA
388	XLOC_008001	DDOST	ENSGALG00000010073	21:6762181-6768308	I6	I9	OK	207.983	76.8709	-1.43596	-2.86832	0.0002	0.00637655	yes	Gallus gallus dolichyl-diphosphooligosaccharide--protein glycosyltransferase (DDOST), mRNA. [Source:RefSeq mRNA;Acc:NM_001168008]
389	XLOC_008004	IGSF21	ENSGALG00000000426	21:12255-86515	I6	I9	OK	26.2497	7.4069	-1.82536	-2.33497	0.00295	0.035719	yes	immunoglobin superfamily, member 21 [Source:HGNC Symbol;Acc:HGNC:28246]
390	XLOC_008083	MFAP2	ENSGALG00000027326	21:4392908-4410649	I6	I9	OK	35.3948	13.05	-1.43949	-2.27937	0.0022	0.0296144	yes	microfibrillar-associated protein 2 [Source:HGNC Symbol;Acc:HGNC:7033]
391	XLOC_008117	MFN2	ENSGALG00000004523	21:5503259-5514001	I6	I9	OK	2.79761	18.0319	2.68829	3.9168	0.00015	0.00522912	yes	mitofusin 2 [Source:HGNC Symbol;Acc:HGNC:16877]
392	XLOC_008146	NA	NA	21:5932902-5934251	I6	I9	OK	38.3233	7.86234	-2.28519	-3.06601	0.00055	0.0124925	yes	NA
393	XLOC_008152	AAK1	ENSGALG00000000019	22:28101-93641	I6	I9	OK	6.67433	19.8682	1.57377	2.57273	0.0003	0.00836047	yes	AP2 associated kinase 1 [Source:HGNC Symbol;Acc:HGNC:19679]
394	XLOC_008152	Uncharacterized protein	ENSGALG00000025953	22:28101-93641	I6	I9	OK	6.67433	19.8682	1.57377	2.57273	0.0003	0.00836047	yes	Uncharacterized protein [Source:UniProtKB/TrEMBL;Acc:R4GIB3]
395	XLOC_008211	SNRNP27	ENSGALG00000013883	22:2954542-2956363	I6	I9	OK	80.8903	33.0509	-1.29128	-2.13301	0.0044	0.0463473	yes	small nuclear ribonucleoprotein 27kDa (U4/U6.U5) [Source:HGNC Symbol;Acc:HGNC:30240]
396	XLOC_008213	PCYOX1	ENSGALG00000013878	22:2986874-2992097	I6	I9	OK	31.7145	12.5659	-1.33563	-2.25367	0.0042	0.0448613	yes	prenylcysteine oxidase 1 [Source:HGNC Symbol;Acc:HGNC:20588]
397	XLOC_008229	BNIP3L	ENSGALG00000000231	22:523845-537224	I6	I9	OK	16.8953	35.0466	1.05265	2.09805	0.00475	0.0488447	yes	Gallus gallus BCL2/adenovirus E1B 19kDa interacting protein 3-like (BNIP3L), mRNA. [Source:RefSeq mRNA;Acc:NM_001030885]
398	XLOC_008274	FAM136A	ENSGALG00000013876	22:2995890-2998638	I6	I9	OK	485.049	196.809	-1.30133	-2.38393	0.00125	0.0210553	yes	family with sequence similarity 136, member A [Source:HGNC Symbol;Acc:HGNC:25911]
399	XLOC_008317	EPB41	ENSGALG00000001329	23:2553325-2622521	I6	I9	OK	9.53874	35.2884	1.88732	3.61182	5e-05	0.00235569	yes	Gallus gallus erythrocyte membrane protein band 4.1 (elliptocytosis 1, RH-linked) (EPB41), mRNA. [Source:RefSeq mRNA;Acc:NM_001168004]
400	XLOC_008359	SMIM12	ENSGALG00000002526	23:4379947-4393033	I6	I9	OK	17.9894	6.63868	-1.43818	-2.46297	0.0012	0.0206331	yes	Gallus gallus small integral membrane protein 12 (SMIM12), mRNA. [Source:RefSeq mRNA;Acc:NM_001271991]
401	XLOC_008368	TMEM39B	ENSGALG00000003287	23:5056073-5062103	I6	I9	OK	29.9518	9.52555	-1.65277	-2.39765	0.00295	0.035719	yes	Gallus gallus transmembrane protein 39B (TMEM39B), mRNA. [Source:RefSeq mRNA;Acc:NM_001006313]
402	XLOC_008386	MFSD2A	ENSGALG00000003879	23:5493066-5500744	I6	I9	OK	110.781	36.6699	-1.59504	-2.9461	0.0001	0.00384525	yes	major facilitator superfamily domain containing 2A [Source:HGNC Symbol;Acc:HGNC:25897]
403	XLOC_008424	KDM1A	ENSGALG00000000840	23:1686620-1716555	I6	I9	OK	17.5759	36.3319	1.04764	2.1447	0.004	0.0437312	yes	lysine (K)-specific demethylase 1A [Source:HGNC Symbol;Acc:HGNC:29079]
404	XLOC_008425	ZMPSTE24	ENSGALG00000000855	23:1717811-1732306	I6	I9	OK	52.0035	22.5848	-1.20326	-2.40633	0.002	0.0280945	yes	zinc metallopeptidase STE24 [Source:HGNC Symbol;Acc:HGNC:12877]
405	XLOC_008435	WASF2	ENSGALG00000014012	23:1950715-1980118	I6	I9	OK	13.9764	29.825	1.09352	2.10823	0.00325	0.0381149	yes	WAS protein family, member 2 [Source:HGNC Symbol;Acc:HGNC:12733]
406	XLOC_008456	SNORA16	ENSGALG00000017845	23:2506230-2508663	I6	I9	OK	658.489	298.716	-1.14038	-2.20508	0.00235	0.0307845	yes	Small nucleolar RNA SNORA16B/SNORA16A family [Source:RFAM;Acc:RF00190]
407	XLOC_008478	AGO3	ENSGALG00000021631	23:4111292-4133770	I6	I9	OK	3.57546	13.137	1.87744	3.0713	0.0002	0.00637655	yes	Gallus gallus eukaryotic translation initiation factor 2C, 3 (EIF2C3), mRNA. [Source:RefSeq mRNA;Acc:NM_001030900]
408	XLOC_008480	NA	NA	23:4160740-4176268	I6	I9	OK	5.73536	15.3225	1.4177	2.62281	0.0003	0.00836047	yes	NA
409	XLOC_008542	SRPR	ENSGALG00000001053	24:395901-404137	I6	I9	OK	174.826	86.5053	-1.01506	-2.09681	0.00415	0.0446025	yes	Gallus gallus signal recognition particle receptor (docking protein) (SRPR), mRNA. [Source:RefSeq mRNA;Acc:NM_001039277]
410	XLOC_008561	unknown	ENSGALG00000001604	24:2565766-2587102	I6	I9	OK	154.405	66.4892	-1.21553	-2.50261	0.00055	0.0124925	yes	Beta-galactosidase [Source:UniProtKB/TrEMBL;Acc:F1NLL2]
411	XLOC_008637	STT3A	ENSGALG00000000970	24:377393-384267	I6	I9	OK	263.032	100.019	-1.39496	-2.81431	5e-05	0.00235569	yes	serine/threonine-protein kinase Chk1 [Source:RefSeq peptide;Acc:NP_989676]
412	XLOC_008649	ZBTB44	ENSGALG00000001341	24:1593497-1633229	I6	I9	OK	5.86598	19.2336	1.71319	3.05596	5e-05	0.00235569	yes	zinc finger and BTB domain containing 44 [Source:HGNC Symbol;Acc:HGNC:25001]
413	XLOC_008656	NCAPD3	ENSGALG00000001491	24:2516847-2542717	I6	I9	OK	3.33474	11.9243	1.83826	2.99021	0.0002	0.00637655	yes	non-SMC condensin II complex, subunit D3 [Source:HGNC Symbol;Acc:HGNC:28952]
414	XLOC_008669	ARHGEF12	ENSGALG00000006663	24:3709627-3775266	I6	I9	OK	7.1453	16.6501	1.22046	2.35556	0.00145	0.0231732	yes	Rho guanine nucleotide exchange factor (GEF) 12 [Source:HGNC Symbol;Acc:HGNC:14193]
415	XLOC_008685	Uncharacterized protein	ENSGALG00000006899	24:4389354-4392182	I6	I9	OK	1107.74	461.763	-1.2624	-2.46299	0.00065	0.0139483	yes	Uncharacterized protein [Source:UniProtKB/TrEMBL;Acc:F1NIL3]
416	XLOC_008697	APOA1	ENSGALG00000007114	24:5106237-5107725	I6	I9	OK	221.587	17.2491	-3.68329	-5.15581	5e-05	0.00235569	yes	Gallus gallus apolipoprotein A-I (APOA1), mRNA. [Source:RefSeq mRNA;Acc:NM_205525]
417	XLOC_008736	NA	NA	24:206502-207293	I6	I9	OK	46.7482	10.1497	-2.20348	-2.61699	0.0036	0.0409823	yes	NA
418	XLOC_008744	LAMTOR2	ENSGALG00000018760	25:161292-163569	I6	I9	OK	539.101	120.712	-2.15898	-3.72185	5e-05	0.00235569	yes	late endosomal/lysosomal adaptor, MAPK and MTOR activator 2 [Source:HGNC Symbol;Acc:HGNC:29796]
419	XLOC_008754	Uncharacterized protein	ENSGALG00000022570	25:452668-458076	I6	I9	OK	364.611	145.034	-1.32997	-2.68947	0.00045	0.0109953	yes	Uncharacterized protein [Source:UniProtKB/TrEMBL;Acc:H9L369]
420	XLOC_008755	MRPL24	ENSGALG00000013242	25:458647-459713	I6	I9	OK	146.075	45.6207	-1.67895	-2.6763	0.0007	0.0146255	yes	mitochondrial ribosomal protein L24 [Source:HGNC Symbol;Acc:HGNC:14037]
421	XLOC_008766	S100A4	ENSGALG00000026613	25:727118-727862	I6	I9	OK	1205.36	358.108	-1.751	-3.4357	5e-05	0.00235569	yes	S100 calcium binding protein A4 [Source:HGNC Symbol;Acc:HGNC:10494]
422	XLOC_008793	NCSTN	ENSGALG00000009147	25:1174613-1186654	I6	I9	OK	18.8585	8.60401	-1.13214	-2.04961	0.00485	0.0495517	yes	Gallus gallus nicastrin (NCSTN), mRNA. [Source:RefSeq mRNA;Acc:NM_001004413]
423	XLOC_008799	C1orf43	ENSGALG00000013547	25:1322852-1326821	I6	I9	OK	125.858	45.754	-1.45983	-2.67414	0.0005	0.0116773	yes	chromosome 1 open reading frame 43 [Source:HGNC Symbol;Acc:HGNC:29876]
424	XLOC_008821	SSR2	ENSGALG00000000764	25:1696345-1699757	I6	I9	OK	558.59	96.4624	-2.53375	-4.89868	5e-05	0.00235569	yes	Gallus gallus signal sequence receptor, beta (translocon-associated protein beta) (SSR2), mRNA. [Source:RefSeq mRNA;Acc:NM_001006561]
425	XLOC_008899	MRPS21	ENSGALG00000000456	25:1561762-1563334	I6	I9	OK	341.043	105.901	-1.68724	-2.7395	0.00045	0.0109953	yes	Gallus gallus mitochondrial ribosomal protein S21 (MRPS21), nuclear gene encoding mitochondrial protein, mRNA. [Source:RefSeq mRNA;Acc:NM_001277967]
426	XLOC_008900	APH1A	ENSGALG00000028838	25:1569450-1573307	I6	I9	OK	66.1896	21.7727	-1.60409	-2.57581	0.0005	0.0116773	yes	APH1A gamma secretase subunit [Source:HGNC Symbol;Acc:HGNC:29509]
427	XLOC_008922	MRPL9	ENSGALG00000025814	25:2144685-2146230	I6	I9	OK	398.382	93.8443	-2.08581	-3.02578	0.00025	0.00741199	yes	mitochondrial ribosomal protein L9 [Source:HGNC Symbol;Acc:HGNC:14277]
428	XLOC_008925	THEM5	ENSGALG00000026039	25:2161972-2164181	I6	I9	OK	83.1974	15.1001	-2.46198	-2.70203	0.00115	0.0200266	yes	thioesterase superfamily member 5 [Source:HGNC Symbol;Acc:HGNC:26755]
429	XLOC_008933	NA	NA	25:1564372-1564573	I6	I9	OK	58.7036	0	#NAME?	NA	0.00155	0.0242821	yes	NA
430	XLOC_008952	NAV1	ENSGALG00000000362	26:629080-652551	I6	I9	OK	5.41372	17.1505	1.66356	2.99712	5e-05	0.00235569	yes	neuron navigator 1 [Source:HGNC Symbol;Acc:HGNC:15989]
431	XLOC_009046	NFYA	ENSGALG00000003247	26:4660665-4674975	I6	I9	OK	6.68881	15.6025	1.22196	2.12189	0.00275	0.0341	yes	Gallus gallus nuclear transcription factor Y, alpha (NFYA), mRNA. [Source:RefSeq mRNA;Acc:NM_001006325]
432	XLOC_009050	NA	NA	26:5019491-5020460	I6	I9	OK	189.378	55.6849	-1.76591	-2.55708	0.0016	0.0248202	yes	NA
433	XLOC_009054	PRELP	ENSGALG00000003551	26:5197961-5209509	I6	I9	OK	23.3584	3.99785	-2.54665	-3.49396	5e-05	0.00235569	yes	proline/arginine-rich end leucine-rich repeat protein [Source:HGNC Symbol;Acc:HGNC:9357]
434	XLOC_009161	CSDE1	ENSGALG00000002139	26:3854375-3871695	I6	I9	OK	41.6766	88.4034	1.08486	2.27602	0.0021	0.0288811	yes	Gallus gallus cold shock domain containing E1, RNA-binding (CSDE1), mRNA. [Source:RefSeq mRNA;Acc:NM_001030918]
435	XLOC_009192	FMOD	ENSGALG00000003546	26:5167692-5174255	I6	I9	OK	16.168	4.12607	-1.9703	-2.47824	0.00305	0.0365347	yes	Gallus gallus fibromodulin (FMOD), mRNA. [Source:RefSeq mRNA;Acc:NM_204967]
436	XLOC_009197	DAD1	ENSGALG00000000196	27:116780-119543	I6	I9	OK	281.934	123.554	-1.19022	-2.19097	0.0025	0.0319792	yes	Gallus gallus defender against cell death 1 (DAD1), mRNA. [Source:RefSeq mRNA;Acc:NM_001007473]
437	XLOC_009245	MRC2	ENSGALG00000000461	27:2412670-2426010	I6	I9	OK	12.148	27.7665	1.19262	2.19828	0.0021	0.0288811	yes	mannose receptor, C type 2 [Source:HGNC Symbol;Acc:HGNC:16875]
438	XLOC_009250	MAP3K3	ENSGALG00000000525	27:2727436-2759760	I6	I9	OK	4.68627	12.3318	1.39587	2.52255	0.00055	0.0124925	yes	mitogen-activated protein kinase kinase kinase 3 [Source:HGNC Symbol;Acc:HGNC:6855]
439	XLOC_009260	SLC35B1	ENSGALG00000009941	27:3121348-3125464	I6	I9	OK	202.315	83.3566	-1.27923	-2.40562	0.001	0.0183726	yes	Gallus gallus solute carrier family 35, member B1 (SLC35B1), mRNA. [Source:RefSeq mRNA;Acc:NM_204514]
440	XLOC_009302	PPP1R1B	ENSGALG00000028797	27:4207960-4228311	I6	I9	OK	58.7355	22.1128	-1.40935	-2.07072	0.0032	0.0377612	yes	protein phosphatase 1, regulatory (inhibitor) subunit 1B [Source:HGNC Symbol;Acc:HGNC:9287]
441	XLOC_009302	STARD3	ENSGALG00000014607	27:4207960-4228311	I6	I9	OK	58.7355	22.1128	-1.40935	-2.07072	0.0032	0.0377612	yes	StAR-related lipid transfer (START) domain containing 3 [Source:HGNC Symbol;Acc:HGNC:17579]
442	XLOC_009320	FKBP10	ENSGALG00000025764	27:4679152-4685639	I6	I9	OK	241.9	108.243	-1.16013	-2.24758	0.00225	0.0299905	yes	FK506 binding protein 10, 65 kDa [Source:HGNC Symbol;Acc:HGNC:18169]
443	XLOC_009361	NSF	ENSGALG00000001055	27:1159102-1215306	I6	I9	OK	7.6495	18.1941	1.25003	2.31128	0.0028	0.0345624	yes	Gallus gallus N-ethylmaleimide-sensitive factor (NSF), mRNA. [Source:RefSeq mRNA;Acc:NM_001024456]
444	XLOC_009373	FZD2	ENSGALG00000008433	27:1515525-1517127	I6	I9	OK	84.6522	29.9817	-1.49746	-2.54332	0.0015	0.0237727	yes	Gallus gallus frizzled family receptor 2 (FZD2), mRNA. [Source:RefSeq mRNA;Acc:NM_204222]
445	XLOC_009374	ARHGAP27	ENSGALG00000025745	27:1570531-1585486	I6	I9	OK	105.005	23.8967	-2.13557	-3.37969	5e-05	0.00235569	yes	Rho GTPase activating protein 27 [Source:HGNC Symbol;Acc:HGNC:31813]
446	XLOC_009389	CCDC47	ENSGALG00000000564	27:2793587-2803402	I6	I9	OK	68.2077	31.3827	-1.11997	-2.29018	0.003	0.0361405	yes	coiled-coil domain containing 47 [Source:HGNC Symbol;Acc:HGNC:24856]
447	XLOC_009425	TOP2A	ENSGALG00000003922	27:4416641-4434189	I6	I9	OK	29.5844	65.91	1.15566	2.38237	0.0008	0.0161305	yes	Gallus gallus topoisomerase (DNA) II alpha 170kDa (TOP2A), mRNA. [Source:RefSeq mRNA;Acc:NM_204791]
448	XLOC_009438	JUP	ENSGALG00000017414	27:4658139-4665314	I6	I9	OK	9.89128	40.383	2.02952	3.25775	5e-05	0.00235569	yes	Gallus gallus junction plakoglobin (JUP), mRNA. [Source:RefSeq mRNA;Acc:NM_001267553]
449	XLOC_009442	ACL	ENSGALG00000003475	27:4701289-4725358	I6	I9	OK	33.3819	84.7312	1.34383	2.76477	0.00035	0.00936976	yes	ATP-citrate synthase [Source:RefSeq peptide;Acc:NP_001025711]
450	XLOC_009466	NA	NA	27:4960190-4962084	I6	I9	OK	16.2479	4.21122	-1.94794	-2.38707	0.00425	0.045142	yes	NA
451	XLOC_009472	RPL36	ENSGALG00000000474	28:676817-677614	I6	I9	OK	3581	1370.69	-1.38546	-2.70082	0.0003	0.00836047	yes	Gallus gallus ribosomal protein L36 (RPL36), mRNA. [Source:RefSeq mRNA;Acc:NM_204140]
452	XLOC_009491	GNA11	ENSGALG00000003238	28:1195930-1204494	I6	I9	OK	8.09537	26.0773	1.68762	2.32897	0.00145	0.0231732	yes	Gallus gallus guanine nucleotide binding protein (G protein), alpha 11 (Gq class) (GNA11), mRNA. [Source:RefSeq mRNA;Acc:NM_204234]
453	XLOC_009519	ABHD17A	ENSGALG00000018810	28:2167136-2174796	I6	I9	OK	146.145	70.1329	-1.05924	-2.0645	0.00435	0.0458714	yes	abhydrolase domain containing 17A [Source:HGNC Symbol;Acc:HGNC:28756]
454	XLOC_009535	BSG	ENSGALG00000001328	28:2617552-2628605	I6	I9	OK	1364.65	499.237	-1.45073	-2.88096	0.0001	0.00384525	yes	Gallus gallus basigin (Ok blood group) (BSG), transcript variant 1, mRNA. [Source:RefSeq mRNA;Acc:NM_001198990]
455	XLOC_009549	Uncharacterized protein	ENSGALG00000002595	28:2857326-2858021	I6	I9	OK	1009.56	455.23	-1.14905	-2.19319	0.00235	0.0307845	yes	Uncharacterized protein [Source:UniProtKB/TrEMBL;Acc:F1NYU4]
456	XLOC_009553	NA	NA	28:2983427-2984492	I6	I9	OK	86.2459	23.0916	-1.90109	-2.70766	0.00125	0.0210553	yes	NA
457	XLOC_009558	RPS15	ENSGALG00000015195	28:3098136-3099735	I6	I9	OK	2680.37	1256.16	-1.09341	-2.19812	0.0014	0.0227369	yes	Gallus gallus ribosomal protein S15 (RPS15), mRNA. [Source:RefSeq mRNA;Acc:NM_205462]
458	XLOC_009565	MAP1S	ENSGALG00000027224	28:3199762-3203679	I6	I9	OK	10.1027	44.7926	2.14852	3.7252	5e-05	0.00235569	yes	microtubule-associated protein 1S [Source:HGNC Symbol;Acc:HGNC:15715]
459	XLOC_009576	TMEM161A	ENSGALG00000025809	28:3401853-3405822	I6	I9	OK	83.7192	26.0971	-1.68167	-2.84921	5e-05	0.00235569	yes	transmembrane protein 161A [Source:HGNC Symbol;Acc:HGNC:26020]
460	XLOC_009596	NA	NA	28:4053713-4055765	I6	I9	OK	84.4653	33.5668	-1.33132	-2.27842	0.00175	0.0261867	yes	NA
461	XLOC_009609	C28H19ORF10	ENSGALG00000004263	28:4697150-4701356	I6	I9	OK	88.8528	37.7522	-1.23486	-2.37305	0.0018	0.0265385	yes	Gallus gallus chromosome 28 open reading frame, human C19orf10 (C28H19ORF10), mRNA. [Source:RefSeq mRNA;Acc:NM_001006342]
462	XLOC_009620	LMNB2	ENSGALG00000000470	28:631105-661996	I6	I9	OK	19.9642	51.2255	1.35944	2.838	0.0002	0.00637655	yes	Gallus gallus lamin B2 (LMNB2), mRNA. [Source:RefSeq mRNA;Acc:NM_205285]
463	XLOC_009624	Uncharacterized protein	ENSGALG00000021692	28:794171-797199	I6	I9	OK	527.312	220.947	-1.25496	-2.15023	0.00175	0.0261867	yes	Uncharacterized protein [Source:UniProtKB/TrEMBL;Acc:F1NVW7]
464	XLOC_009629	ANGPTL4	ENSGALG00000000619	28:849860-858519	I6	I9	OK	15.877	3.52573	-2.17095	-2.8479	0.00185	0.0269006	yes	angiopoietin-like 4 [Source:HGNC Symbol;Acc:HGNC:16039]
465	XLOC_009631	RPS28	ENSGALG00000024398	28:887561-888920	I6	I9	OK	253.795	78.9742	-1.68421	-3.28586	5e-05	0.00235569	yes	ribosomal protein S28 [Source:HGNC Symbol;Acc:HGNC:10418]
466	XLOC_009709	UPF1	ENSGALG00000003220	28:3517833-3537861	I6	I9	OK	29.5667	69.2405	1.22764	2.45705	0.0005	0.0116773	yes	UPF1 regulator of nonsense transcripts homolog (yeast) [Source:HGNC Symbol;Acc:HGNC:9962]
467	XLOC_009712	NA	NA	28:3654690-3656362	I6	I9	OK	123.726	42.5268	-1.54071	-2.49215	0.0016	0.0248202	yes	NA
468	XLOC_009715	MPV17L2	ENSGALG00000028984	28:3757452-3759385	I6	I9	OK	79.9412	33.587	-1.25104	-2.13424	0.00435	0.0458714	yes	MPV17 mitochondrial membrane protein-like 2 [Source:HGNC Symbol;Acc:HGNC:28177]
469	XLOC_009717	Uncharacterized protein	ENSGALG00000003428	28:3762626-3781130	I6	I9	OK	8.89081	21.5607	1.27802	2.4102	0.001	0.0183726	yes	Uncharacterized protein [Source:UniProtKB/TrEMBL;Acc:E1C2C5]
470	XLOC_009736	UHRF1	ENSGALG00000004132	28:4593588-4605857	I6	I9	OK	12.7134	31.1962	1.29502	2.53895	0.00075	0.0154497	yes	ubiquitin-like with PHD and ring finger domains 1 [Source:HGNC Symbol;Acc:HGNC:12556]
471	XLOC_009737	FEM1A	ENSGALG00000004168	28:4630289-4634644	I6	I9	OK	8.83327	22.1874	1.32872	2.29831	0.00145	0.0231732	yes	fem-1 homolog a (C. elegans) [Source:HGNC Symbol;Acc:HGNC:16934]
472	XLOC_009755	RPS27A	ENSGALG00000008125	3:30835-32970	I6	I9	OK	1711.57	720.084	-1.24908	-2.50876	0.00065	0.0139483	yes	Gallus gallus ribosomal protein S27a (RPS27A), mRNA. [Source:RefSeq mRNA;Acc:NM_204953]
473	XLOC_009794	SRF	ENSGALG00000013255	3:4344801-4355028	I6	I9	OK	10.3591	67.7063	2.70838	2.68087	0.0005	0.0116773	yes	serum response factor [Source:RefSeq peptide;Acc:NP_001239070]
474	XLOC_009794	gga-mir-6542	ENSGALG00000028993	3:4344801-4355028	I6	I9	OK	10.3591	67.7063	2.70838	2.68087	0.0005	0.0116773	yes	gga-mir-6542 [Source:miRBase;Acc:MI0022359]
475	XLOC_009823	UGP2	ENSGALG00000008855	3:9438435-9461821	I6	I9	OK	29.9781	67.4739	1.17042	2.24625	0.0027	0.0337438	yes	Gallus gallus UDP-glucose pyrophosphorylase 2 (UGP2), mRNA. [Source:RefSeq mRNA;Acc:NM_204111]
476	XLOC_009852	RRBP1	ENSGALG00000008676	3:14867811-14889780	I6	I9	OK	55.3652	24.4319	-1.18022	-2.509	0.0029	0.0354291	yes	Gallus gallus ribosome binding protein 1 homolog 180kDa (dog) (RRBP1), mRNA. [Source:RefSeq mRNA;Acc:NM_001257346]
477	XLOC_009853	gga-mir-3526	ENSGALG00000029121	3:14928611-14932913	I6	I9	OK	126.166	21.96	-2.52238	-2.39734	5e-05	0.00235569	yes	gga-mir-3526 [Source:miRBase;Acc:MI0015377]
478	XLOC_009860	GNMT	ENSGALG00000008575	3:15379650-15381158	I6	I9	OK	167.455	66.5696	-1.33083	-2.31561	0.0028	0.0345624	yes	glycine N-methyltransferase [Source:HGNC Symbol;Acc:HGNC:4415]
479	XLOC_009929	PPM1B	ENSGALG00000009970	3:24761762-24820317	I6	I9	OK	7.53971	22.7394	1.59261	2.6593	0.0002	0.00637655	yes	Gallus gallus protein phosphatase, Mg2+/Mn2+ dependent, 1B (PPM1B), mRNA. [Source:RefSeq mRNA;Acc:NM_001031052]
480	XLOC_009983	AHCTF1	ENSGALG00000010630	3:33114266-33170346	I6	I9	OK	3.99203	8.30908	1.05757	1.98762	0.0047	0.0484877	yes	protein ELYS [Source:RefSeq peptide;Acc:NP_001155273]
481	XLOC_009993	CEP170	ENSGALG00000010733	3:34580739-34655329	I6	I9	OK	1.81534	9.09214	2.32438	2.76749	0.0005	0.0116773	yes	centrosomal protein 170kDa [Source:HGNC Symbol;Acc:HGNC:28920]
482	XLOC_010070	TAB2	ENSGALG00000012356	3:47352526-47373222	I6	I9	OK	6.1903	16.0032	1.37028	2.37941	0.0019	0.0273767	yes	TGF-beta activated kinase 1/MAP3K7 binding protein 2 [Source:HGNC Symbol;Acc:HGNC:17075]
483	XLOC_010178	CDK19	ENSGALG00000015051	3:65801523-65903584	I6	I9	OK	3.93881	11.4765	1.54285	2.16928	0.00185	0.0269006	yes	cyclin-dependent kinase 19 [Source:HGNC Symbol;Acc:HGNC:19338]
484	XLOC_010230	RNGTT	ENSGALG00000015787	3:75254912-75439996	I6	I9	OK	7.96432	17.5795	1.14227	2.03495	0.0036	0.0409823	yes	RNA guanylyltransferase and 5'-phosphatase [Source:HGNC Symbol;Acc:HGNC:10073]
485	XLOC_010357	CAD	ENSGALG00000016524	3:104164894-104174351	I6	I9	OK	28.0005	72.8652	1.37978	2.75864	0.0003	0.00836047	yes	carbamoyl-phosphate synthetase 2, aspartate transcarbamylase, and dihydroorotase [Source:HGNC Symbol;Acc:HGNC:1424]
486	XLOC_010358	NA	NA	3:104174750-104177331	I6	I9	OK	150.173	64.5303	-1.21858	-2.22229	0.00215	0.0293356	yes	NA
487	XLOC_010392	MTMR9	ENSGALG00000016649	3:106761332-106784678	I6	I9	OK	3.22045	9.33038	1.53467	2.43483	0.00175	0.0261867	yes	Gallus gallus myotubularin related protein 9 (MTMR9), mRNA. [Source:RefSeq mRNA;Acc:NM_001031101]
488	XLOC_010439	XPO1	ENSGALG00000004377	3:2321623-2363537	I6	I9	OK	25.5409	53.8196	1.07532	2.16806	0.00315	0.0374031	yes	Gallus gallus exportin 1 (CRM1 homolog, yeast) (XPO1), mRNA. [Source:RefSeq mRNA;Acc:NM_001012869]
489	XLOC_010460	MRPL2	ENSGALG00000008597	3:4287639-4290846	I6	I9	OK	53.2309	17.5028	-1.60468	-2.79052	0.00025	0.00741199	yes	mitochondrial ribosomal protein L2 [Source:HGNC Symbol;Acc:HGNC:14056]
490	XLOC_010553	NA	NA	3:16906552-16913103	I6	I9	OK	111.205	25.8615	-2.10435	-3.24909	0.0001	0.00384525	yes	NA
491	XLOC_010602	SRBD1	ENSGALG00000009990	3:25432171-25554811	I6	I9	OK	36.8783	10.1126	-1.86663	-3.52646	5e-05	0.00235569	yes	S1 RNA binding domain 1 [Source:HGNC Symbol;Acc:HGNC:25521]
492	XLOC_010622	SLC29A1	ENSGALG00000010182	3:29637257-29654639	I6	I9	OK	263.945	103.233	-1.35434	-2.7053	0.00025	0.00741199	yes	solute carrier family 29 (equilibrative nucleoside transporter), member 1 [Source:HGNC Symbol;Acc:HGNC:11003]
493	XLOC_010714	QKI	ENSGALG00000011555	3:43389523-43529241	I6	I9	OK	27.8235	63.0125	1.17934	2.19115	0.0013	0.0216485	yes	Gallus gallus QKI, KH domain containing, RNA binding (QKI), mRNA. [Source:RefSeq mRNA;Acc:NM_204310]
494	XLOC_010754	PHACTR2	ENSGALG00000013768	3:51596992-51718057	I6	I9	OK	3.83346	13.4677	1.81278	2.70345	0.00095	0.0178856	yes	phosphatase and actin regulator 2 [Source:HGNC Symbol;Acc:HGNC:20956]
495	XLOC_010756	AIG1	ENSGALG00000013780	3:51786304-51906439	I6	I9	OK	32.2647	8.97786	-1.84551	-2.61541	0.00105	0.0190703	yes	androgen-induced 1 [Source:HGNC Symbol;Acc:HGNC:21607]
496	XLOC_010802	ASF1A	ENSGALG00000014887	3:62215954-62262193	I6	I9	OK	70.5985	21.775	-1.69697	-2.51509	0.0017	0.0256604	yes	Gallus gallus ASF1 anti-silencing function 1 homolog A (S. cerevisiae) (ASF1A), mRNA. [Source:RefSeq mRNA;Acc:NM_001044690]
497	XLOC_010873	TTK	ENSGALG00000015874	3:78611280-78643792	I6	I9	OK	2.70398	8.48635	1.65006	2.45039	0.001	0.0183726	yes	TTK protein kinase [Source:HGNC Symbol;Acc:HGNC:12401]
498	XLOC_010923	TMEM18	ENSGALG00000028744	3:91720288-91726599	I6	I9	OK	12.436	4.13388	-1.58896	-2.31617	0.00355	0.040583	yes	Gallus gallus transmembrane protein 18 (TMEM18), mRNA. [Source:RefSeq mRNA;Acc:NM_001012698]
499	XLOC_010925	PXDN	ENSGALG00000016377	3:92498868-92574721	I6	I9	OK	34.9118	14.736	-1.24437	-2.22198	0.00295	0.035719	yes	peroxidasin homolog (Drosophila) [Source:HGNC Symbol;Acc:HGNC:14966]
500	XLOC_010944	FAM49A	ENSGALG00000016463	3:99136702-99173961	I6	I9	OK	3.57555	14.1182	1.98132	3.08303	0.0003	0.00836047	yes	Gallus gallus family with sequence similarity 49, member A (FAM49A), mRNA. [Source:RefSeq mRNA;Acc:NM_001006418]
501	XLOC_010953	LAPTM4A	ENSGALG00000016479	3:101097113-101110445	I6	I9	OK	99.8526	43.8516	-1.18717	-2.32708	0.00145	0.0231732	yes	Gallus gallus lysosomal protein transmembrane 4 alpha (LAPTM4A), mRNA. [Source:RefSeq mRNA;Acc:NM_001031092]
502	XLOC_010957	HS1BP3	ENSGALG00000016486	3:101546335-101589674	I6	I9	OK	1.44445	9.18218	2.66831	2.63142	0.0034	0.039293	yes	HCLS1 binding protein 3 [Source:HGNC Symbol;Acc:HGNC:24979]
503	XLOC_010990	SLC35F6	ENSGALG00000016589	3:104835718-104839201	I6	I9	OK	137.753	37.3198	-1.88407	-3.36304	0.0001	0.00384525	yes	solute carrier family 35, member F6 [Source:HGNC Symbol;Acc:HGNC:26055]
504	XLOC_011010	CTSB	ENSGALG00000016666	3:106997124-107007381	I6	I9	OK	305.191	124.668	-1.29162	-2.20744	0.00145	0.0231732	yes	cathepsin B [Source:HGNC Symbol;Acc:HGNC:2527]
505	XLOC_011010	gga-mir-6690	ENSGALG00000026791	3:106997124-107007381	I6	I9	OK	305.191	124.668	-1.29162	-2.20744	0.00145	0.0231732	yes	gga-mir-6690 [Source:miRBase;Acc:MI0022511]
506	XLOC_011046	NA	NA	3:19387380-19388150	I6	I9	OK	13.3947	0	#NAME?	NA	5e-05	0.00235569	yes	NA
507	XLOC_011065	NA	NA	3:45157099-45158144	I6	I9	OK	54.5313	17.0634	-1.67618	-2.4871	0.0019	0.0273767	yes	NA
508	XLOC_011103	KIF4A	ENSGALG00000004195	4:1248685-1265752	I6	I9	OK	11.1892	25.3677	1.18088	2.25781	0.00195	0.0277401	yes	Gallus gallus kinesin family member 4A (KIF4A), mRNA. [Source:RefSeq mRNA;Acc:NM_204975]
509	XLOC_011110	AIFM1	ENSGALG00000004003	4:1555731-1567433	I6	I9	OK	206.884	89.5232	-1.20849	-2.49437	0.001	0.0183726	yes	Gallus gallus apoptosis-inducing factor, mitochondrion-associated, 1 (AIFM1), nuclear gene encoding mitochondrial protein, mRNA. [Source:RefSeq mRNA;Acc:NM_001007490]
510	XLOC_011130	TIMM8A	ENSGALG00000004963	4:2018001-2029644	I6	I9	OK	171.767	66.5605	-1.36771	-2.36491	0.00145	0.0231732	yes	translocase of inner mitochondrial membrane 8 homolog A (yeast) [Source:HGNC Symbol;Acc:HGNC:11817]
511	XLOC_011253	RPL39	ENSGALG00000008620	4:16455048-16465198	I6	I9	OK	2302.15	934.24	-1.30111	-2.0702	0.0039	0.0430584	yes	Gallus gallus ribosomal protein L39 (RPL39), mRNA. [Source:RefSeq mRNA;Acc:NM_204272]
512	XLOC_011253	UPF3B	ENSGALG00000008618	4:16455048-16465198	I6	I9	OK	2302.15	934.24	-1.30111	-2.0702	0.0039	0.0430584	yes	UPF3 regulator of nonsense transcripts homolog B (yeast) [Source:HGNC Symbol;Acc:HGNC:20439]
513	XLOC_011315	ELMOD2	ENSGALG00000009836	4:29161265-29171599	I6	I9	OK	5.39075	18.8664	1.80726	2.93854	5e-05	0.00235569	yes	Gallus gallus ELMO/CED-12 domain containing 2 (ELMOD2), mRNA. [Source:RefSeq mRNA;Acc:NM_001277915]
514	XLOC_011318	USP38	ENSGALG00000009886	4:29887385-29905182	I6	I9	OK	2.45391	9.68726	1.98101	2.67238	0.00095	0.0178856	yes	ubiquitin specific peptidase 38 [Source:HGNC Symbol;Acc:HGNC:20067]
515	XLOC_011328	EDNRA	ENSGALG00000010013	4:31349184-31378767	I6	I9	OK	39.6948	15.26	-1.37919	-2.62093	0.00055	0.0124925	yes	Gallus gallus endothelin receptor type A (EDNRA), mRNA. [Source:RefSeq mRNA;Acc:NM_204119]
516	XLOC_011347	HSPA4L	ENSGALG00000010185	4:33700951-33773917	I6	I9	OK	9.38416	24.5982	1.39025	2.30594	0.00145	0.0231732	yes	Gallus gallus heat shock 70kDa protein 4-like (HSPA4L), mRNA. [Source:RefSeq mRNA;Acc:NM_001012576]
517	XLOC_011370	PAPSS1	ENSGALG00000010542	4:37490650-37526579	I6	I9	OK	8.29012	20.1878	1.28402	2.2151	0.00335	0.0389041	yes	3'-phosphoadenosine 5'-phosphosulfate synthase 1 [Source:HGNC Symbol;Acc:HGNC:8603]
518	XLOC_011378	UFSP2	ENSGALG00000010601	4:38695964-38707538	I6	I9	OK	5.90817	16.1598	1.45163	2.09646	0.00385	0.0428293	yes	Gallus gallus UFM1-specific peptidase 2 (UFSP2), mRNA. [Source:RefSeq mRNA;Acc:NM_001031136]
519	XLOC_011396	SPCS3	ENSGALG00000010839	4:43810146-43817012	I6	I9	OK	153.461	64.9396	-1.2407	-2.42432	0.00125	0.0210553	yes	signal peptidase complex subunit 3 [Source:RefSeq peptide;Acc:NP_990628]
520	XLOC_011411	Uncharacterized protein	ENSGALG00000010979	4:45133424-45138652	I6	I9	OK	56.3356	17.3335	-1.70049	-2.85782	0.0002	0.00637655	yes	Uncharacterized protein [Source:UniProtKB/TrEMBL;Acc:E1BS37]
521	XLOC_011431	LEPROTL1	ENSGALG00000024482	4:48654688-48658264	I6	I9	OK	64.4038	22.1561	-1.53944	-2.85012	0.0003	0.00836047	yes	leptin receptor overlapping transcript-like 1 [Source:HGNC Symbol;Acc:HGNC:6555]
522	XLOC_011442	SCARB2	ENSGALG00000011499	4:49333781-49355016	I6	I9	OK	53.187	21.7616	-1.28929	-2.51181	0.00075	0.0154497	yes	scavenger receptor class B, member 2 [Source:HGNC Symbol;Acc:HGNC:1665]
523	XLOC_011479	SEC24D	ENSGALG00000011998	4:54339931-54389162	I6	I9	OK	2.68867	9.40304	1.80624	2.43096	0.00155	0.0242821	yes	SEC24 family member D [Source:HGNC Symbol;Acc:HGNC:10706]
524	XLOC_011500	METAP1	ENSGALG00000012239	4:59539392-59554134	I6	I9	OK	20.5904	51.4119	1.32013	2.61997	0.0004	0.0101379	yes	Gallus gallus methionyl aminopeptidase 1 (METAP1), mRNA. [Source:RefSeq mRNA;Acc:NM_001031151]
525	XLOC_011506	CISD2	ENSGALG00000027860	4:60553179-60561402	I6	I9	OK	24.4887	8.40996	-1.54194	-2.66579	0.00135	0.0221899	yes	CDGSH iron sulfur domain 2 [Source:HGNC Symbol;Acc:HGNC:24212]
526	XLOC_011513	ASAH1	ENSGALG00000026364	4:62384597-62404499	I6	I9	OK	19.5602	7.43381	-1.39574	-2.7199	0.0002	0.00637655	yes	Gallus gallus N-acylsphingosine amidohydrolase (acid ceramidase) 1 (ASAH1), mRNA. [Source:RefSeq mRNA;Acc:NM_001006453]
527	XLOC_011554	PDS5A	ENSGALG00000014286	4:68691119-68764869	I6	I9	OK	3.36485	10.8334	1.68687	2.85784	0.0001	0.00384525	yes	Gallus gallus PDS5, regulator of cohesion maintenance, homolog A (S. cerevisiae) (PDS5A), mRNA. [Source:RefSeq mRNA;Acc:NM_001012580]
528	XLOC_011607	LRPAP1	ENSGALG00000015612	4:81411666-81420730	I6	I9	OK	121.568	38.4615	-1.66028	-3.38122	5e-05	0.00235569	yes	Gallus gallus low density lipoprotein receptor-related protein associated protein 1 (LRPAP1), mRNA. [Source:RefSeq mRNA;Acc:NM_205062]
529	XLOC_011652	PRADC1	ENSGALG00000016089	4:89225646-89228178	I6	I9	OK	131.323	33.5292	-1.96963	-3.32292	5e-05	0.00235569	yes	protease-associated domain containing 1 [Source:HGNC Symbol;Acc:HGNC:16047]
530	XLOC_011673	Uncharacterized protein	ENSGALG00000004169	4:1273807-1306766	I6	I9	OK	2.97571	12.3777	2.05644	3.32338	5e-05	0.00235569	yes	Uncharacterized protein [Source:UniProtKB/TrEMBL;Acc:E1BU38]
531	XLOC_011675	ITM2A	ENSGALG00000004107	4:1447784-1456762	I6	I9	OK	157.908	64.9244	-1.28225	-2.62802	0.00045	0.0109953	yes	Gallus gallus integral membrane protein 2A (ITM2A), mRNA. [Source:RefSeq mRNA;Acc:NM_001012571]
532	XLOC_011711	RHOG	ENSGALG00000005475	4:2226166-2236326	I6	I9	OK	1.19947	13.6668	3.51021	3.87935	0.0011	0.0196227	yes	Gallus gallus ras homolog family member G (RHOG), mRNA. [Source:RefSeq mRNA;Acc:NM_001012536]
533	XLOC_011757	DIAPH1	ENSGALG00000006839	4:5775211-5935029	I6	I9	OK	2.58213	13.1579	2.34929	2.36051	5e-05	0.00235569	yes	Gallus gallus diaphanous homolog 1 (Drosophila) (DIAPH1), mRNA. [Source:RefSeq mRNA;Acc:NM_204210]
534	XLOC_011763	APOOL	ENSGALG00000006978	4:8697390-8712438	I6	I9	OK	1.73402	8.75181	2.33546	2.34799	0.00135	0.0221899	yes	Gallus gallus apolipoprotein O-like (APOOL), mRNA. [Source:RefSeq mRNA;Acc:NM_001006434]
535	XLOC_011809	MAGT1	ENSGALG00000007861	4:12845661-12860840	I6	I9	OK	53.5713	25.0467	-1.09684	-2.16059	0.0043	0.0454701	yes	Gallus gallus magnesium transporter 1 (MAGT1), mRNA. [Source:RefSeq mRNA;Acc:NM_001006435]
536	XLOC_011811	PAK3	ENSGALG00000008058	4:13348556-13385438	I6	I9	OK	2.72162	10.7678	1.98419	2.99959	0.0002	0.00637655	yes	p21 protein (Cdc42/Rac)-activated kinase 3 [Source:HGNC Symbol;Acc:HGNC:8592]
537	XLOC_011829	ZBTB33	ENSGALG00000008611	4:16435240-16440062	I6	I9	OK	4.04888	11.2206	1.47055	2.37428	0.00135	0.0221899	yes	Gallus gallus zinc finger and BTB domain containing 33 (ZBTB33), mRNA. [Source:RefSeq mRNA;Acc:NM_001079729]
538	XLOC_011839	LONRF3	ENSGALG00000008860	4:16652703-16667844	I6	I9	OK	3.58082	13.522	1.91694	2.808	0.0004	0.0101379	yes	LON peptidase N-terminal domain and ring finger 3 [Source:HGNC Symbol;Acc:HGNC:21152]
539	XLOC_011854	SFRP2	ENSGALG00000009241	4:19535951-19539594	I6	I9	OK	26.0924	6.0799	-2.10151	-2.82535	0.00165	0.0252664	yes	Gallus gallus secreted frizzled-related protein 2 (SFRP2), mRNA. [Source:RefSeq mRNA;Acc:NM_204773]
540	XLOC_011884	Uncharacterized protein	ENSGALG00000009792	4:28797690-28817428	I6	I9	OK	9.23121	29.8285	1.6921	2.92593	5e-05	0.00235569	yes	Uncharacterized protein [Source:UniProtKB/TrEMBL;Acc:E1C5U2]
541	XLOC_011884	SETD7	ENSGALG00000009800	4:28797690-28817428	I6	I9	OK	9.23121	29.8285	1.6921	2.92593	5e-05	0.00235569	yes	SET domain containing (lysine methyltransferase) 7 [Source:HGNC Symbol;Acc:HGNC:30412]
542	XLOC_011935	OSTC	ENSGALG00000010526	4:37153758-37157890	I6	I9	OK	102.553	39.5279	-1.37542	-2.5516	0.0009	0.017516	yes	Gallus gallus oligosaccharyltransferase complex subunit (OSTC), mRNA. [Source:RefSeq mRNA;Acc:NM_001006442]
543	XLOC_011952	CDKN2AIP	ENSGALG00000010661	4:39278892-39281865	I6	I9	OK	6.69982	24.0295	1.84261	2.34963	0.0017	0.0256604	yes	CDKN2A interacting protein [Source:HGNC Symbol;Acc:HGNC:24325]
544	XLOC_011968	ANTXR2	ENSGALG00000010892	4:44619512-44721258	I6	I9	OK	15.5914	5.64553	-1.46557	-2.28767	0.0023	0.0304438	yes	anthrax toxin receptor 2 [Source:HGNC Symbol;Acc:HGNC:21732]
545	XLOC_011995	TNKS	ENSGALG00000011438	4:48789936-48900800	I6	I9	OK	4.42427	10.186	1.20307	2.13671	0.0038	0.0424467	yes	Gallus gallus tankyrase, TRF1-interacting ankyrin-related ADP-ribose polymerase (TNKS), mRNA. [Source:RefSeq mRNA;Acc:NM_204340]
546	XLOC_012000	2015-09-11	ENSGALG00000011476	4:49076658-49125076	I6	I9	OK	6.40614	18.7704	1.55094	2.82982	0.0001	0.00384525	yes	septin 11 [Source:HGNC Symbol;Acc:HGNC:25589]
547	XLOC_012063	PPP3CA	ENSGALG00000012280	4:59910287-60049717	I6	I9	OK	7.10662	19.3414	1.44446	2.60722	0.00075	0.0154497	yes	protein phosphatase 3, catalytic subunit, alpha isozyme [Source:HGNC Symbol;Acc:HGNC:9314]
548	XLOC_012085	TUSC3	ENSGALG00000013674	4:63228828-63342046	I6	I9	OK	25.5885	6.18792	-2.04797	-3.15266	0.0002	0.00637655	yes	tumor suppressor candidate 3 [Source:HGNC Symbol;Acc:HGNC:30242]
549	XLOC_012117	UCH-L1	ENSGALG00000014261	4:68252125-68256752	I6	I9	OK	14.912	95.9856	2.68635	3.92367	5e-05	0.00235569	yes	Gallus gallus ubiquitin carboxyl-terminal esterase L1 (ubiquitin thiolesterase) (UCHL1), mRNA. [Source:RefSeq mRNA;Acc:NM_001080212]
550	XLOC_012149	NCAPG	ENSGALG00000014425	4:75480299-75503309	I6	I9	OK	3.46266	10.4109	1.58815	2.55115	0.00185	0.0269006	yes	non-SMC condensin I complex, subunit G [Source:HGNC Symbol;Acc:HGNC:24304]
551	XLOC_012177	AFAP1	ENSGALG00000015556	4:80111130-80222324	I6	I9	OK	4.24789	14.1484	1.73582	2.94536	5e-05	0.00235569	yes	Gallus gallus actin filament associated protein 1 (AFAP1), transcript variant b, mRNA. [Source:RefSeq mRNA;Acc:NM_001134648]
552	XLOC_012191	ADD1	ENSGALG00000015664	4:81860889-81918106	I6	I9	OK	7.90817	17.8262	1.17258	2.13415	0.0033	0.0384172	yes	Gallus gallus adducin 1 (alpha) (ADD1), mRNA. [Source:RefSeq mRNA;Acc:NM_001079730]
553	XLOC_012199	WHSC1	ENSGALG00000015705	4:82783103-82848587	I6	I9	OK	1.78927	9.37324	2.38917	3.05956	0.0004	0.0101379	yes	Wolf-Hirschhorn syndrome candidate 1 [Source:HGNC Symbol;Acc:HGNC:12766]
554	XLOC_012203	TACC3	ENSGALG00000015709	4:83450300-83469119	I6	I9	OK	7.88614	20.692	1.39168	2.32111	0.0018	0.0265385	yes	Gallus gallus transforming, acidic coiled-coil containing protein 3 (TACC3), mRNA. [Source:RefSeq mRNA;Acc:NM_001004429]
555	XLOC_012208	POLR1A	ENSGALG00000015765	4:84999856-85030340	I6	I9	OK	4.86057	10.7647	1.14711	2.02079	0.0047	0.0484877	yes	polymerase (RNA) I polypeptide A, 194kDa [Source:HGNC Symbol;Acc:HGNC:17264]
556	XLOC_012245	DDRGK1	ENSGALG00000016003	4:88264091-88294378	I6	I9	OK	82.9011	26.5176	-1.64444	-3.31453	5e-05	0.00235569	yes	DDRGK domain containing 1 [Source:HGNC Symbol;Acc:HGNC:16110]
557	XLOC_012249	C20orf194	ENSGALG00000016026	4:88591437-88654154	I6	I9	OK	10.7125	27.849	1.37833	2.66766	0.0002	0.00637655	yes	chromosome 20 open reading frame 194 [Source:HGNC Symbol;Acc:HGNC:17721]
558	XLOC_012263	NA	NA	4:1963655-1964442	I6	I9	OK	115.08	36.5858	-1.65328	-2.72003	0.00035	0.00936976	yes	NA
559	XLOC_012302	NA	NA	4:77005037-77005839	I6	I9	OK	63.3415	13.1081	-2.2727	-2.93665	0.00115	0.0200266	yes	NA
560	XLOC_012325	VWCE	ENSGALG00000028882	5:406182-412683	I6	I9	OK	17.4768	4.74883	-1.87979	-2.50385	0.0025	0.0319792	yes	von Willebrand factor C and EGF domains [Source:HGNC Symbol;Acc:HGNC:26487]
561	XLOC_012345	unknown	ENSGALG00000004643	5:911236-915184	I6	I9	OK	37.0001	11.9024	-1.63628	-2.59264	0.00135	0.0221899	yes	Gallus gallus protein-L-isoaspartate (D-aspartate) O-methyltransferase-like (LOC423008), transcript variant 1, mRNA. [Source:RefSeq mRNA;Acc:NM_001277402]
562	XLOC_012359	Uncharacterized protein	ENSGALG00000026970	5:1592826-1594156	I6	I9	OK	1098.17	407.877	-1.42889	-2.7709	0.00015	0.00522912	yes	Uncharacterized protein [Source:UniProtKB/TrEMBL;Acc:R4GJX3]
563	XLOC_012361	NA	NA	5:1598055-1599861	I6	I9	OK	196.085	56.3933	-1.79788	-2.9317	5e-05	0.00235569	yes	NA
564	XLOC_012363	Uncharacterized protein	ENSGALG00000004223	5:1614561-1615780	I6	I9	OK	21.1379	0	#NAME?	NA	0.0011	0.0196227	yes	Uncharacterized protein [Source:UniProtKB/TrEMBL;Acc:E1BRU2]
565	XLOC_012387	ARL14EP	_	5:4576620-4584217	I6	I9	OK	6.44384	17.1702	1.41391	1.94103	0.00445	0.0466417	yes	_
566	XLOC_012411	SBF2	ENSGALG00000005716	5:8431479-8663564	I6	I9	OK	2.5186	8.23716	1.70952	2.84162	0.00015	0.00522912	yes	SET binding factor 2 [Source:HGNC Symbol;Acc:HGNC:2135]
567	XLOC_012413	DENND5A	ENSGALG00000005840	5:8868537-8923884	I6	I9	OK	4.45054	16.5137	1.89161	3.50815	5e-05	0.00235569	yes	DENN/MADD domain containing 5A [Source:HGNC Symbol;Acc:HGNC:19344]
568	XLOC_012457	TOLLIP	ENSGALG00000006697	5:14042658-14069024	I6	I9	OK	4.85303	13.6643	1.49346	2.52922	0.0005	0.0116773	yes	Gallus gallus toll interacting protein (TOLLIP), mRNA. [Source:RefSeq mRNA;Acc:NM_001006471]
569	XLOC_012460	POLR2L	ENSGALG00000006841	5:15024204-15025600	I6	I9	OK	492.147	196.252	-1.32638	-2.51541	0.0003	0.00836047	yes	polymerase (RNA) II (DNA directed) polypeptide L, 7.6kDa [Source:HGNC Symbol;Acc:HGNC:9199]
570	XLOC_012482	SLC43A3	_	5:16312072-16327147	I6	I9	OK	156.777	58.9987	-1.40996	-2.16405	0.0034	0.039293	yes	_
571	XLOC_012492	FADD	ENSGALG00000007625	5:17118742-17122708	I6	I9	OK	15.024	48.5011	1.69075	2.50448	0.00105	0.0190703	yes	Fas (TNFRSF6)-associated via death domain [Source:HGNC Symbol;Acc:HGNC:3573]
572	XLOC_012513	HSD17B12	ENSGALG00000026349	5:20862737-20943207	I6	I9	OK	124.493	51.6127	-1.27027	-2.53027	0.00105	0.0190703	yes	hydroxysteroid (17-beta) dehydrogenase 12 [Source:HGNC Symbol;Acc:HGNC:18646]
573	XLOC_012535	CKAP5	ENSGALG00000008325	5:22688679-22778981	I6	I9	OK	34.2346	73.9719	1.11152	2.13151	0.0035	0.0403019	yes	Gallus gallus cytoskeleton associated protein 5 (CKAP5), mRNA. [Source:RefSeq mRNA;Acc:NM_001199646]
574	XLOC_012550	NA	NA	5:23838657-23850050	I6	I9	OK	2.71315	29.7016	3.4525	5.89284	5e-05	0.00235569	yes	NA
575	XLOC_012602	EMC7	ENSGALG00000009637	5:29320286-29327531	I6	I9	OK	63.57	26.8399	-1.24397	-2.38866	0.00195	0.0277401	yes	ER membrane protein complex subunit 7 [Source:HGNC Symbol;Acc:HGNC:24301]
576	XLOC_012612	AQR	ENSGALG00000009838	5:31481160-31530550	I6	I9	OK	4.85934	13.8137	1.50726	2.59017	0.00055	0.0124925	yes	aquarius intron-binding spliceosomal factor [Source:HGNC Symbol;Acc:HGNC:29513]
577	XLOC_012625	ARHGAP5	ENSGALG00000009992	5:33949261-33996927	I6	I9	OK	4.32737	12.3703	1.51532	2.8341	5e-05	0.00235569	yes	Rho GTPase activating protein 5 [Source:HGNC Symbol;Acc:HGNC:675]
578	XLOC_012650	NPC2	ENSGALG00000010237	5:37207825-37210000	I6	I9	OK	118.204	34.7485	-1.76625	-3.22595	0.00015	0.00522912	yes	Gallus gallus Niemann-Pick disease, type C2 (NPC2), mRNA. [Source:RefSeq mRNA;Acc:NM_001031203]
579	XLOC_012664	VASH1	ENSGALG00000010368	5:38144495-38159961	I6	I9	OK	7.6862	30.8736	2.00603	3.72059	5e-05	0.00235569	yes	vasohibin 1 [Source:HGNC Symbol;Acc:HGNC:19964]
580	XLOC_012693	CPSF2	ENSGALG00000010783	5:43847338-43861062	I6	I9	OK	4.81131	11.6861	1.28029	2.1938	0.00365	0.0414523	yes	Gallus gallus cleavage and polyadenylation specific factor 2, 100kDa (CPSF2), mRNA. [Source:RefSeq mRNA;Acc:NM_001031208]
581	XLOC_012724	PPP2R5C	ENSGALG00000011260	5:49256679-49331075	I6	I9	OK	7.93434	17.9387	1.17689	2.25581	0.0022	0.0296144	yes	Gallus gallus protein phosphatase 2, regulatory subunit B', gamma (PPP2R5C), mRNA. [Source:RefSeq mRNA;Acc:NM_001079482]
582	XLOC_012729	RCOR1	ENSGALG00000011384	5:49620309-49669229	I6	I9	OK	15.0608	37.8837	1.33078	2.5239	0.0003	0.00836047	yes	REST corepressor 1 [Source:HGNC Symbol;Acc:HGNC:17441]
583	XLOC_012765	DHRS7	ENSGALG00000011921	5:54475805-54493969	I6	I9	OK	220.438	59.4161	-1.89145	-3.75888	5e-05	0.00235569	yes	dehydrogenase/reductase (SDR family) member 7 [Source:HGNC Symbol;Acc:HGNC:21524]
584	XLOC_012779	DLGAP5	ENSGALG00000012165	5:56134595-56154133	I6	I9	OK	7.31866	16.8505	1.20314	2.17693	0.0031	0.036994	yes	discs, large (Drosophila) homolog-associated protein 5 [Source:HGNC Symbol;Acc:HGNC:16864]
585	XLOC_012782	GMFB	ENSGALG00000012208	5:56340585-56352251	I6	I9	OK	12.9745	33.2646	1.35831	2.60509	0.00025	0.00741199	yes	Gallus gallus glia maturation factor, beta (GMFB), mRNA. [Source:RefSeq mRNA;Acc:NM_001031214]
586	XLOC_012783	CNI	ENSGALG00000012213	5:56357534-56370334	I6	I9	OK	97.4429	31.4926	-1.62954	-3.1735	5e-05	0.00235569	yes	Gallus gallus cornichon homolog (Drosophila) (CNIH), mRNA. [Source:RefSeq mRNA;Acc:NM_001033006]
587	XLOC_012793	ABHD12B	ENSGALG00000020342	5:57852187-57865697	I6	I9	OK	281.577	58.8659	-2.25803	-2.59256	0.0041	0.0442651	yes	abhydrolase domain containing 12B [Source:HGNC Symbol;Acc:HGNC:19837]
588	XLOC_012816	NUP160	ENSGALG00000000453	5:115728-133597	I6	I9	OK	7.52983	23.4601	1.63952	2.7487	0.00025	0.00741199	yes	nucleoporin 160kDa [Source:HGNC Symbol;Acc:HGNC:18017]
589	XLOC_012818	GPX2	ENSGALG00000026823	5:164476-165271	I6	I9	OK	1575.81	607.208	-1.37583	-2.80593	0.00025	0.00741199	yes	Gallus gallus glutathione peroxidase 2 (gastrointestinal) (GPX2), mRNA. [Source:RefSeq mRNA;Acc:NM_001277854]
590	XLOC_012830	TMEM138	ENSGALG00000025756	5:401582-403923	I6	I9	OK	59.1644	18.5561	-1.67283	-2.34556	0.0042	0.0448613	yes	Gallus gallus transmembrane protein 138 (TMEM138), transcript variant 1, mRNA. [Source:RefSeq mRNA;Acc:NM_001277894]
591	XLOC_012892	FAR1	ENSGALG00000005353	5:6892796-6930558	I6	I9	OK	8.03542	24.9532	1.63478	2.7804	0.0001	0.00384525	yes	Gallus gallus fatty acyl CoA reductase 1 (FAR1), mRNA. [Source:RefSeq mRNA;Acc:NM_001031179]
592	XLOC_012894	TEAD1	ENSGALG00000005415	5:7181995-7326133	I6	I9	OK	6.6612	16.0919	1.27248	2.43001	0.0008	0.0161305	yes	Gallus gallus TEA domain family member 1 (SV40 transcriptional enhancer factor) (TEAD1), mRNA. [Source:RefSeq mRNA;Acc:NM_001199405]
593	XLOC_012895	PARVA	ENSGALG00000005438	5:7356129-7398970	I6	I9	OK	10.6008	25.4487	1.26341	2.15873	0.00165	0.0252664	yes	parvin, alpha [Source:HGNC Symbol;Acc:HGNC:14652]
594	XLOC_012903	SWAP70	ENSGALG00000005750	5:8716757-8750624	I6	I9	OK	4.27666	15.8018	1.88553	3.09217	0.00015	0.00522912	yes	Gallus gallus SWAP switching B-cell complex 70kDa subunit (SWAP70), mRNA. [Source:RefSeq mRNA;Acc:NM_001031180]
595	XLOC_012910	TUB	ENSGALG00000005986	5:9631565-9761468	I6	I9	OK	4.9078	15.2744	1.63797	2.51449	0.00085	0.0168355	yes	tubby bipartite transcription factor [Source:HGNC Symbol;Acc:HGNC:12406]
596	XLOC_012937	MRPL23	ENSGALG00000006561	5:13377703-13388553	I6	I9	OK	216.425	84.0886	-1.36388	-2.46037	0.00045	0.0109953	yes	Gallus gallus mitochondrial ribosomal protein L23 (MRPL23), nuclear gene encoding mitochondrial protein, mRNA. [Source:RefSeq mRNA;Acc:NM_001199385]
597	XLOC_012948	CD151	ENSGALG00000006856	5:15037212-15068612	I6	I9	OK	82.3636	40.2756	-1.0321	-2.10923	0.0046	0.047845	yes	Gallus gallus CD151 molecule (Raph blood group) (CD151), mRNA. [Source:RefSeq mRNA;Acc:NM_001006472]
598	XLOC_012952	RPLP2	ENSGALG00000014309	5:15140980-15147610	I6	I9	OK	810.406	370.944	-1.12744	-2.27917	0.0015	0.0237727	yes	ribosomal protein, large, P2 [Source:HGNC Symbol;Acc:HGNC:10377]
599	XLOC_012967	FTH	ENSGALG00000007220	5:16149679-16154242	I6	I9	OK	2707.84	1312.45	-1.04488	-2.04378	0.00375	0.0420858	yes	Gallus gallus ferritin, heavy polypeptide 1 (FTH1), mRNA. [Source:RefSeq mRNA;Acc:NM_205086]
600	XLOC_012972	NA	NA	5:16276102-16277064	I6	I9	OK	434.004	106.225	-2.03059	-3.69654	5e-05	0.00235569	yes	NA
601	XLOC_012973	Uncharacterized protein	ENSGALG00000007350	5:16277081-16279506	I6	I9	OK	263.305	66.1156	-1.99367	-3.8116	5e-05	0.00235569	yes	Uncharacterized protein [Source:UniProtKB/TrEMBL;Acc:E1C8J7]
602	XLOC_013018	DGKZ	ENSGALG00000008380	5:22947410-22992334	I6	I9	OK	1918.87	219.492	-3.12802	-5.18127	5e-05	0.00235569	yes	Gallus gallus diacylglycerol kinase, zeta (DGKZ), mRNA. [Source:RefSeq mRNA;Acc:NM_001031192]
603	XLOC_013018	MDK	ENSGALG00000008367	5:22947410-22992334	I6	I9	OK	1918.87	219.492	-3.12802	-5.18127	5e-05	0.00235569	yes	Gallus gallus midkine (neurite growth-promoting factor 2) (MDK), mRNA. [Source:RefSeq mRNA;Acc:NM_001113289]
604	XLOC_013018	gga-mir-6706	ENSGALG00000025785	5:22947410-22992334	I6	I9	OK	1918.87	219.492	-3.12802	-5.18127	5e-05	0.00235569	yes	gga-mir-6706 [Source:miRBase;Acc:MI0022528]
605	XLOC_013059	SIPA1L1	ENSGALG00000009381	5:26239331-26350159	I6	I9	OK	3.24976	9.40595	1.53324	2.77355	0.00035	0.00936976	yes	Gallus gallus signal-induced proliferation-associated 1 like 1 (SIPA1L1), mRNA. [Source:RefSeq mRNA;Acc:NM_001199690]
606	XLOC_013083	GPHN	ENSGALG00000009587	5:28328484-28571405	I6	I9	OK	5.71205	14.7622	1.36982	2.12738	0.0033	0.0384172	yes	Gallus gallus gephyrin (GPHN), mRNA. [Source:RefSeq mRNA;Acc:NM_001031549]
607	XLOC_013102	STRN3	ENSGALG00000009930	5:33543458-33598778	I6	I9	OK	11.1846	25.9941	1.21667	2.33408	0.0011	0.0196227	yes	striatin, calmodulin binding protein 3 [Source:HGNC Symbol;Acc:HGNC:15720]
608	XLOC_013145	C14orf1	ENSGALG00000027282	5:37607277-37608783	I6	I9	OK	176.023	62.3543	-1.49721	-2.62172	0.00045	0.0109953	yes	chromosome 14 open reading frame 1 [Source:HGNC Symbol;Acc:HGNC:1187]
609	XLOC_013165	GTF2A1	ENSGALG00000010576	5:40099533-40119234	I6	I9	OK	7.19732	17.5275	1.28409	2.49275	0.00155	0.0242821	yes	Gallus gallus general transcription factor IIA, 1, 19/37kDa (GTF2A1), mRNA. [Source:RefSeq mRNA;Acc:NM_001031207]
610	XLOC_013180	CCDC88C	ENSGALG00000010715	5:43520944-43605797	I6	I9	OK	3.57837	11.2631	1.65424	3.1328	5e-05	0.00235569	yes	coiled-coil domain containing 88C [Source:HGNC Symbol;Acc:HGNC:19967]
611	XLOC_013185	ATXN3	ENSGALG00000010766	5:43829600-43844552	I6	I9	OK	6.66636	16.8644	1.33901	2.04147	0.0036	0.0409823	yes	Gallus gallus ataxin 3 (ATXN3), mRNA. [Source:RefSeq mRNA;Acc:NM_204357]
612	XLOC_013223	CDC42BPB	ENSGALG00000011432	5:49812775-49898847	I6	I9	OK	6.7237	15.7949	1.23213	2.4024	0.0011	0.0196227	yes	CDC42 binding protein kinase beta (DMPK-like) [Source:HGNC Symbol;Acc:HGNC:1738]
613	XLOC_013256	HIF1A	ENSGALG00000011870	5:53883535-53914608	I6	I9	OK	8.62311	37.3993	2.11673	4.10647	5e-05	0.00235569	yes	Gallus gallus hypoxia inducible factor 1, alpha subunit (basic helix-loop-helix transcription factor) (HIF1A), mRNA. [Source:RefSeq mRNA;Acc:NM_204297]
614	XLOC_013278	TMEM260	ENSGALG00000012118	5:55768594-55799149	I6	I9	OK	20.3952	8.41636	-1.27696	-2.23938	0.00375	0.0420858	yes	transmembrane protein 260 [Source:HGNC Symbol;Acc:HGNC:20185]
615	XLOC_013291	RPS29	ENSGALG00000012229	5:57479789-57480844	I6	I9	OK	1295.47	640.857	-1.0154	-2.01838	0.00405	0.0439246	yes	Gallus gallus ribosomal protein S29 (RPS29), mRNA. [Source:RefSeq mRNA;Acc:NM_001277880]
616	XLOC_013318	NA	NA	5:710047-710895	I6	I9	OK	47.8328	9.46188	-2.3378	-2.76712	0.0017	0.0256604	yes	NA
617	XLOC_013338	NA	NA	5:37872448-37872951	I6	I9	OK	0	10.2877	Inf	NA	0.00035	0.00936976	yes	NA
618	XLOC_013369	NA	NA	6:2127562-2130730	I6	I9	OK	167.683	39.3254	-2.09221	-3.10948	0.00035	0.00936976	yes	NA
619	XLOC_013373	NCOA4	ENSGALG00000002066	6:2249005-2257782	I6	I9	OK	12.9198	28.1314	1.1226	2.19538	0.0039	0.0430584	yes	Gallus gallus nuclear receptor coactivator 4 (NCOA4), mRNA. [Source:RefSeq mRNA;Acc:NM_001006495]
620	XLOC_013381	MAT1A	ENSGALG00000002479	6:3915003-3932026	I6	I9	OK	10.3561	36.4975	1.81731	3.0893	5e-05	0.00235569	yes	S-adenosylmethionine synthase isoform type-1 [Source:RefSeq peptide;Acc:NP_001186448]
621	XLOC_013418	PRKG1	ENSGALG00000003805	6:9373494-9764290	I6	I9	OK	3.12595	9.35993	1.5822	2.58408	0.0006	0.0132641	yes	protein kinase, cGMP-dependent, type I [Source:HGNC Symbol;Acc:HGNC:9414]
622	XLOC_013441	SPOCK2	ENSGALG00000027450	6:11067605-11069185	I6	I9	OK	549.995	217.352	-1.33939	-2.58758	0.00015	0.00522912	yes	sparc/osteonectin, cwcv and kazal-like domains proteoglycan (testican) 2 [Source:HGNC Symbol;Acc:HGNC:13564]
623	XLOC_013451	ZCCHC24	ENSGALG00000026864	6:11687380-11796222	I6	I9	OK	8.52883	26.9295	1.65877	2.44359	0.00065	0.0139483	yes	zinc finger, CCHC domain containing 24 [Source:HGNC Symbol;Acc:HGNC:26911]
624	XLOC_013452	POLR3A	ENSGALG00000004947	6:12723103-12753909	I6	I9	OK	1.88297	8.87276	2.23637	3.26571	0.00065	0.0139483	yes	Gallus gallus polymerase (RNA) III (DNA directed) polypeptide A, 155kDa (POLR3A), mRNA. [Source:RefSeq mRNA;Acc:NM_001006500]
625	XLOC_013476	GBF1	ENSGALG00000005637	6:16379322-16477535	I6	I9	OK	5.22966	11.9818	1.19605	2.16674	0.00295	0.035719	yes	golgi brefeldin A resistant guanine nucleotide exchange factor 1 [Source:HGNC Symbol;Acc:HGNC:4181]
626	XLOC_013513	Uncharacterized protein	ENSGALG00000006865	6:20297807-20353492	I6	I9	OK	6.2842	14.663	1.22238	2.29551	0.00195	0.0277401	yes	Uncharacterized protein [Source:UniProtKB/TrEMBL;Acc:E1BTQ0]
627	XLOC_013525	ATP6V0E2	ENSGALG00000020754	6:21644625-21650184	I6	I9	OK	140.198	59.8411	-1.22826	-2.18867	0.0027	0.0337438	yes	Gallus gallus ATPase, H+ transporting V0 subunit e2 (ATP6V0E2), transcript variant 2, mRNA. [Source:RefSeq mRNA;Acc:NM_001277388]
628	XLOC_013525	COX15	ENSGALG00000007465	6:21644625-21650184	I6	I9	OK	140.198	59.8411	-1.22826	-2.18867	0.0027	0.0337438	yes	Gallus gallus COX15 homolog, cytochrome c oxidase assembly protein (yeast) (COX15), nuclear gene encoding mitochondrial protein, mRNA. [Source:RefSeq mRNA;Acc:NM_001114126]
629	XLOC_013606	SEC23IP	ENSGALG00000009466	6:29905637-29925491	I6	I9	OK	3.89415	10.2612	1.39782	2.23964	0.00235	0.0307845	yes	SEC23 interacting protein [Source:HGNC Symbol;Acc:HGNC:17018]
630	XLOC_013612	HTRA1	ENSGALG00000009546	6:30810572-30839263	I6	I9	OK	47.4516	6.11785	-2.95536	-4.20275	5e-05	0.00235569	yes	HtrA serine peptidase 1 [Source:HGNC Symbol;Acc:HGNC:9476]
631	XLOC_013628	DOCK1	ENSGALG00000009781	6:32421929-32696960	I6	I9	OK	3.74008	9.53222	1.34974	2.49338	0.00255	0.0323794	yes	dedicator of cytokinesis 1 [Source:HGNC Symbol;Acc:HGNC:2987]
632	XLOC_013630	MKI67	ENSGALG00000025996	6:32889703-32910556	I6	I9	OK	4.81174	11.2286	1.22255	2.30624	0.0017	0.0256604	yes	marker of proliferation Ki-67 [Source:HGNC Symbol;Acc:HGNC:7107]
633	XLOC_013648	WAPAL	ENSGALG00000001907	6:1737635-1852148	I6	I9	OK	5.54857	17.7571	1.67821	2.95253	0.0001	0.00384525	yes	Gallus gallus wings apart-like homolog (Drosophila) (WAPAL), mRNA. [Source:RefSeq mRNA;Acc:NM_001199511]
634	XLOC_013717	NPFF1	ENSGALG00000004446	6:11086622-11093436	I6	I9	OK	44.5866	15.1077	-1.56133	-2.59447	0.00095	0.0178856	yes	neuropeptide FF receptor 1 [Source:RefSeq peptide;Acc:NP_989693]
635	XLOC_013726	ZMIZ1	ENSGALG00000004850	6:11828299-12075273	I6	I9	OK	3.83047	9.5461	1.31739	2.33406	0.0013	0.0216485	yes	zinc finger, MIZ-type containing 1 [Source:HGNC Symbol;Acc:HGNC:16493]
636	XLOC_013734	VCL	ENSGALG00000005079	6:14959053-15015145	I6	I9	OK	4.29902	12.0331	1.48493	2.67234	0.0005	0.0116773	yes	Vinculin [Source:UniProtKB/Swiss-Prot;Acc:P12003]
637	XLOC_013740	FUT11	ENSGALG00000005169	6:15493726-15500233	I6	I9	OK	46.4294	15.0987	-1.62061	-2.61761	0.0015	0.0237727	yes	Gallus gallus fucosyltransferase 11 (alpha (1,3) fucosyltransferase) (FUT11), mRNA. [Source:RefSeq mRNA;Acc:NM_204428]
638	XLOC_013741	SEC24C	ENSGALG00000005181	6:15500678-15536440	I6	I9	OK	7.57801	18.3471	1.27566	2.35652	0.00155	0.0242821	yes	SEC24 family member C [Source:HGNC Symbol;Acc:HGNC:10705]
639	XLOC_013802	KIF11	ENSGALG00000006790	6:20271517-20290598	I6	I9	OK	5.33423	12.0346	1.17384	2.11788	0.00335	0.0389041	yes	Gallus gallus kinesin family member 11 (KIF11), mRNA. [Source:RefSeq mRNA;Acc:NM_001031230]
640	XLOC_013836	KAZALD1	ENSGALG00000007837	6:22598416-22604064	I6	I9	OK	1.23527	8.14728	2.72149	2.64371	0.00475	0.0488447	yes	Kazal-type serine peptidase inhibitor domain 1 [Source:HGNC Symbol;Acc:HGNC:25460]
641	XLOC_013839	PEO1	ENSGALG00000017627	6:22622374-22625294	I6	I9	OK	144.537	63.0176	-1.19761	-2.32082	0.0013	0.0216485	yes	twinkle protein, mitochondrial precursor [Source:RefSeq peptide;Acc:NP_001026515]
642	XLOC_013879	RAB11FIP2	ENSGALG00000009304	6:29003776-29047647	I6	I9	OK	3.22296	13.6341	2.08076	3.4254	5e-05	0.00235569	yes	RAB11 family interacting protein 2 (class I) [Source:HGNC Symbol;Acc:HGNC:29152]
643	XLOC_013926	NA	NA	6:11026428-11027256	I6	I9	OK	632.88	173.138	-1.87001	-3.57138	5e-05	0.00235569	yes	NA
644	XLOC_013938	NA	NA	6:28147181-28148460	I6	I9	OK	0	10.9002	Inf	NA	5e-05	0.00235569	yes	NA
645	XLOC_013939	NA	NA	6:28148567-28149424	I6	I9	OK	0	8.54272	Inf	NA	5e-05	0.00235569	yes	NA
646	XLOC_013974	ASB1	ENSGALG00000004272	7:6002321-6016224	I6	I9	OK	2.3548	11.7419	2.31799	2.03167	0.0035	0.0403019	yes	ankyrin repeat and SOCS box containing 1 [Source:HGNC Symbol;Acc:HGNC:16011]
647	XLOC_014002	C2orf47	ENSGALG00000020893	7:10526031-10531713	I6	I9	OK	73.2338	31.436	-1.22009	-2.30016	0.00195	0.0277401	yes	chromosome 2 open reading frame 47 [Source:HGNC Symbol;Acc:HGNC:26198]
648	XLOC_014015	STRADB	ENSGALG00000008373	7:10990210-11001191	I6	I9	OK	3.53617	11.0509	1.64391	2.02094	0.00355	0.040583	yes	STE20-related kinase adaptor beta [Source:HGNC Symbol;Acc:HGNC:13205]
649	XLOC_014049	FKBP7	ENSGALG00000009149	7:14887746-14907636	I6	I9	OK	89.6788	19.5992	-2.19397	-2.9354	0.0012	0.0206331	yes	FK506 binding protein 7 [Source:HGNC Symbol;Acc:HGNC:3723]
650	XLOC_014110	GLB1L	ENSGALG00000011328	7:21710070-21714164	I6	I9	OK	74.385	29.6613	-1.32643	-2.36116	0.00115	0.0200266	yes	galactosidase, beta 1-like [Source:HGNC Symbol;Acc:HGNC:28129]
651	XLOC_014112	ABCB6	ENSGALG00000011648	7:21731238-21735967	I6	I9	OK	57.4914	20.9413	-1.457	-2.61762	0.00045	0.0109953	yes	ATP-binding cassette, sub-family B (MDR/TAP), member 6 [Source:HGNC Symbol;Acc:HGNC:47]
652	XLOC_014127	TMBIM1	ENSGALG00000011436	7:22057193-22066787	I6	I9	OK	190.634	63.9831	-1.57504	-2.83143	5e-05	0.00235569	yes	transmembrane BAX inhibitor motif containing 1 [Source:HGNC Symbol;Acc:HGNC:23410]
653	XLOC_014129	NA	NA	7:22117434-22129726	I6	I9	OK	0	9.64407	Inf	NA	5e-05	0.00235569	yes	NA
654	XLOC_014170	MGAT5	ENSGALG00000012187	7:29769773-29838469	I6	I9	OK	5.75871	13.9503	1.27648	2.41435	0.00165	0.0252664	yes	mannosyl (alpha-1,6-)-glycoprotein beta-1,6-N-acetyl-glucosaminyltransferase [Source:HGNC Symbol;Acc:HGNC:7049]
655	XLOC_014179	HNMT	ENSGALG00000012377	7:30750465-30766503	I6	I9	OK	55.4937	11.9799	-2.21171	-3.1729	0.0001	0.00384525	yes	Gallus gallus histamine N-methyltransferase (HNMT), transcript variant 1, mRNA. [Source:RefSeq mRNA;Acc:NM_001277873]
656	XLOC_014190	RIF1	ENSGALG00000012484	7:34645143-34674204	I6	I9	OK	7.25273	17.4524	1.26683	2.53392	0.0005	0.0116773	yes	replication timing regulatory factor 1 [Source:HGNC Symbol;Acc:HGNC:23207]
657	XLOC_014213	FAM171B	ENSGALG00000002646	7:1258199-1290809	I6	I9	OK	4.85842	17.6088	1.85774	2.92631	0.0007	0.0146255	yes	family with sequence similarity 171, member B [Source:HGNC Symbol;Acc:HGNC:29412]
658	XLOC_014257	STAT1	ENSGALG00000007651	7:7412415-7431231	I6	I9	OK	1.52583	8.261	2.43672	2.53872	0.0047	0.0484877	yes	Gallus gallus signal transducer and activator of transcription 1, 91kDa (STAT1), mRNA. [Source:RefSeq mRNA;Acc:NM_001012914]
659	XLOC_014260	PRKCDBP	_	7:7694858-7704115	I6	I9	OK	3.26997	12.1159	1.88956	2.73822	0.0045	0.0470104	yes	_
660	XLOC_014273	SATB2	ENSGALG00000008135	7:10290249-10495774	I6	I9	OK	3.97781	10.3277	1.37648	2.16508	0.0029	0.0354291	yes	Gallus gallus SATB homeobox 2 (SATB2), mRNA. [Source:RefSeq mRNA;Acc:NM_001199110]
661	XLOC_014297	PARD3B	ENSGALG00000013448	7:12261742-12612881	I6	I9	OK	8.32435	18.6556	1.1642	2.25433	0.00185	0.0269006	yes	par-3 family cell polarity regulator beta [Source:HGNC Symbol;Acc:HGNC:14446]
662	XLOC_014303	ABI2	ENSGALG00000008714	7:13097420-13154191	I6	I9	OK	11.6254	25.4116	1.12821	2.21974	0.0022	0.0296144	yes	abl-interactor 2 [Source:HGNC Symbol;Acc:HGNC:24011]
663	XLOC_014304	CYP20A1	ENSGALG00000008730	7:13168814-13187827	I6	I9	OK	79.1524	22.5576	-1.81102	-3.00374	0.00045	0.0109953	yes	cytochrome P450, family 20, subfamily A, polypeptide 1 [Source:HGNC Symbol;Acc:HGNC:20576]
664	XLOC_014336	PDK1	ENSGALG00000013235	7:17196483-17208239	I6	I9	OK	27.6153	65.3701	1.24316	2.16402	0.00395	0.0433839	yes	Gallus gallus pyruvate dehydrogenase kinase, isozyme 1 (PDK1), nuclear gene encoding mitochondrial protein, mRNA. [Source:RefSeq mRNA;Acc:NM_001031352]
665	XLOC_014341	DYNC1I2	ENSGALG00000009551	7:17457933-17485210	I6	I9	OK	8.82402	29.5846	1.74534	3.24193	5e-05	0.00235569	yes	Gallus gallus dynein, cytoplasmic 1, intermediate chain 2 (DYNC1I2), mRNA. [Source:RefSeq mRNA;Acc:NM_001006519]
666	XLOC_014401	IGFBP2	ENSGALG00000011469	7:22756337-22808688	I6	I9	OK	175.606	62.9284	-1.48056	-2.86369	0.0002	0.00637655	yes	Gallus gallus insulin-like growth factor binding protein 2, 36kDa (IGFBP2), mRNA. [Source:RefSeq mRNA;Acc:NM_205359]
667	XLOC_014410	CLASP1	ENSGALG00000011645	7:25583414-25726764	I6	I9	OK	2.92697	8.07846	1.46467	2.43537	0.0018	0.0265385	yes	cytoplasmic linker associated protein 1 [Source:HGNC Symbol;Acc:HGNC:17088]
668	XLOC_014448	MCM6	ENSGALG00000012348	7:30167977-30181239	I6	I9	OK	7.60914	19.7294	1.37454	2.44896	0.0013	0.0216485	yes	Gallus gallus minichromosome maintenance complex component 6 (MCM6), mRNA. [Source:RefSeq mRNA;Acc:NM_001006527]
669	XLOC_014500	NA	NA	7:23125107-23125605	I6	I9	OK	0	9.66267	Inf	NA	0.00125	0.0210553	yes	NA
670	XLOC_014539	NOTCH2	ENSGALG00000002922	8:4145808-4225658	I6	I9	OK	17.1122	38.2037	1.15868	2.36889	0.00135	0.0221899	yes	Gallus gallus notch 2 (NOTCH2), mRNA. [Source:RefSeq mRNA;Acc:NM_001252033]
671	XLOC_014607	TPR	ENSGALG00000005105	8:9912948-9981576	I6	I9	OK	4.39566	12.8965	1.55283	2.72152	0.00035	0.00936976	yes	translocated promoter region, nuclear basket protein [Source:HGNC Symbol;Acc:HGNC:12017]
672	XLOC_014639	ZNF644	ENSGALG00000006100	8:13529815-13606727	I6	I9	OK	9.28722	21.9792	1.24282	2.22975	0.0021	0.0288811	yes	zinc finger protein 644 [Source:HGNC Symbol;Acc:HGNC:29222]
673	XLOC_014642	2015-09-15	ENSGALG00000006261	8:14844187-14863118	I6	I9	OK	273.531	83.6752	-1.70883	-3.4982	5e-05	0.00235569	yes	15 kDa selenoprotein precursor [Source:RefSeq peptide;Acc:NP_001012944]
674	XLOC_014666	FUBP1	ENSGALG00000008939	8:17790798-17833703	I6	I9	OK	26.2413	76.3144	1.54012	2.99644	5e-05	0.00235569	yes	far upstream element-binding protein 1 [Source:RefSeq peptide;Acc:NP_001006535]
675	XLOC_014681	ATP6V0B	ENSGALG00000010091	8:19265988-19270826	I6	I9	OK	228.542	51.2105	-2.15794	-3.91933	5e-05	0.00235569	yes	Gallus gallus ATPase, H+ transporting, lysosomal 21kDa, V0 subunit b (ATP6V0B), mRNA. [Source:RefSeq mRNA;Acc:NM_001277572]
676	XLOC_014725	GPX7	ENSGALG00000010633	8:23344642-23353210	I6	I9	OK	120.921	26.9241	-2.1671	-4.03453	5e-05	0.00235569	yes	Gallus gallus glutathione peroxidase 7 (GPX7), mRNA. [Source:RefSeq mRNA;Acc:NM_001163245]
677	XLOC_014754	ALG6	ENSGALG00000010991	8:26691315-26712046	I6	I9	OK	24.5213	9.80406	-1.32259	-2.22769	0.0032	0.0377612	yes	Gallus gallus asparagine-linked glycosylation 6, alpha-1,3-glucosyltransferase homolog (S. cerevisiae) (ALG6), mRNA. [Source:RefSeq mRNA;Acc:NM_204435]
678	XLOC_014792	SLC25A24	ENSGALG00000001938	8:1182029-1195519	I6	I9	OK	3.11325	9.17759	1.55969	2.4196	0.00245	0.0316372	yes	solute carrier family 25 (mitochondrial carrier; phosphate carrier), member 24 [Source:HGNC Symbol;Acc:HGNC:20662]
679	XLOC_014803	C1orf53	ENSGALG00000002224	8:2287136-2289818	I6	I9	OK	69.7591	8.55251	-3.02796	-2.44345	0.0012	0.0206331	yes	chromosome 1 open reading frame 53 [Source:HGNC Symbol;Acc:HGNC:30003]
680	XLOC_014854	TMCO1	ENSGALG00000002716	8:5468386-5487367	I6	I9	OK	107.751	21.9158	-2.29766	-4.37911	5e-05	0.00235569	yes	transmembrane and coiled-coil domains 1 [Source:HGNC Symbol;Acc:HGNC:18188]
681	XLOC_014921	FNBP1L	ENSGALG00000005850	8:12812429-12853200	I6	I9	OK	12.8091	28.6136	1.15953	2.25558	0.0019	0.0273767	yes	formin binding protein 1-like [Source:HGNC Symbol;Acc:HGNC:20851]
682	XLOC_014936	LRRC8B	ENSGALG00000006167	8:14042010-14061708	I6	I9	OK	3.64859	11.8884	1.70415	2.63735	0.0008	0.0161305	yes	leucine rich repeat containing 8 family, member B [Source:HGNC Symbol;Acc:HGNC:30692]
683	XLOC_014965	ELOVL1	ENSGALG00000009988	8:18585119-18597577	I6	I9	OK	147.215	47.2212	-1.64042	-3.20828	5e-05	0.00235569	yes	Gallus gallus ELOVL fatty acid elongase 1 (ELOVL1), mRNA. [Source:RefSeq mRNA;Acc:NM_001012598]
684	XLOC_015013	FAF1	ENSGALG00000010536	8:22700271-22827060	I6	I9	OK	14.8531	31.5562	1.08715	2.109	0.00285	0.0349529	yes	Fas (TNFRSF6) associated factor 1 [Source:HGNC Symbol;Acc:HGNC:3578]
685	XLOC_015015	EPS15	ENSGALG00000010543	8:22958103-23001639	I6	I9	OK	7.89391	22.9564	1.54008	2.97744	5e-05	0.00235569	yes	Gallus gallus epidermal growth factor receptor pathway substrate 15 (EPS15), mRNA. [Source:RefSeq mRNA;Acc:NM_001031283]
686	XLOC_015018	TXNDC12	ENSGALG00000010569	8:23149239-23159464	I6	I9	OK	69.748	19.5405	-1.83568	-3.49601	5e-05	0.00235569	yes	thioredoxin domain containing 12 (endoplasmic reticulum) [Source:HGNC Symbol;Acc:HGNC:24626]
687	XLOC_015058	DOCK7	ENSGALG00000010967	8:26403359-26490933	I6	I9	OK	4.77407	11.7629	1.30095	2.42075	0.0017	0.0256604	yes	dedicator of cytokinesis 7 [Source:HGNC Symbol;Acc:HGNC:19190]
688	XLOC_015060	JAK1	ENSGALG00000011031	8:27102048-27128984	I6	I9	OK	16.2408	49.2941	1.60179	3.29605	5e-05	0.00235569	yes	Gallus gallus Janus kinase 1 (JAK1), mRNA. [Source:RefSeq mRNA;Acc:NM_204870]
689	XLOC_015072	ANKRD13C	ENSGALG00000011311	8:27930487-27951893	I6	I9	OK	4.04076	12.5675	1.637	2.56293	0.0017	0.0256604	yes	ankyrin repeat domain 13C [Source:HGNC Symbol;Acc:HGNC:25374]
690	XLOC_015084	NA	NA	8:7360406-7363429	I6	I9	OK	16.8567	3.90539	-2.10978	-2.95918	0.00045	0.0109953	yes	NA
691	XLOC_015092	NA	NA	8:23205413-23205571	I6	I9	OK	39888	6027.82	-2.72625	-5.35402	5e-05	0.00235569	yes	NA
692	XLOC_015118	FAM168B	ENSGALG00000002172	9:1770775-1790802	I6	I9	OK	9.45968	21.1623	1.16163	2.23985	0.0018	0.0265385	yes	family with sequence similarity 168, member B [Source:HGNC Symbol;Acc:HGNC:27016]
693	XLOC_015153	2015-09-02	ENSGALG00000001652	9:4480808-4499952	I6	I9	OK	4.91697	21.9426	2.1579	3.64843	5e-05	0.00235569	yes	Gallus gallus septin 2-like (LOC416777), mRNA. [Source:RefSeq mRNA;Acc:NM_001006182]
694	XLOC_015157	PTTG1IP	ENSGALG00000005675	9:4651629-4664803	I6	I9	OK	598.877	251.455	-1.25196	-2.50522	0.0007	0.0146255	yes	pituitary tumor-transforming 1 interacting protein [Source:HGNC Symbol;Acc:HGNC:13524]
695	XLOC_015201	CHST2	ENSGALG00000026437	9:10151973-10154431	I6	I9	OK	61.7849	23.7256	-1.38081	-2.60083	0.0011	0.0196227	yes	carbohydrate (N-acetylglucosamine-6-O) sulfotransferase 2 [Source:HGNC Symbol;Acc:HGNC:1970]
696	XLOC_015209	ACAP2	ENSGALG00000007040	9:12171477-12231009	I6	I9	OK	18.6701	45.0238	1.26996	2.5514	0.00075	0.0154497	yes	Gallus gallus ArfGAP with coiled-coil, ankyrin repeat and PH domains 2 (ACAP2), mRNA. [Source:RefSeq mRNA;Acc:NM_001006548]
697	XLOC_015212	ATP13A3	ENSGALG00000007075	9:12322608-12374201	I6	I9	OK	12.7747	31.8598	1.31845	2.60885	0.0002	0.00637655	yes	ATPase type 13A3 [Source:HGNC Symbol;Acc:HGNC:24113]
698	XLOC_015236	RPL35A	ENSGALG00000007611	9:14598153-14600977	I6	I9	OK	2346.74	785.638	-1.57873	-3.12489	5e-05	0.00235569	yes	60S ribosomal protein L35a [Source:RefSeq peptide;Acc:NP_001264386]
699	XLOC_015261	EIF4G1	ENSGALG00000008520	9:15371230-15388174	I6	I9	OK	53.9084	107.69	0.998298	2.02223	0.00415	0.0446025	yes	eukaryotic translation initiation factor 4 gamma, 1 [Source:HGNC Symbol;Acc:HGNC:3296]
700	XLOC_015282	DNAJC19	ENSGALG00000008852	9:16559669-16563317	I6	I9	OK	89.8966	31.8501	-1.49697	-2.48868	0.00095	0.0178856	yes	DnaJ (Hsp40) homolog, subfamily C, member 19 [Source:HGNC Symbol;Acc:HGNC:30528]
701	XLOC_015287	GNB4	ENSGALG00000008983	9:16943401-16984389	I6	I9	OK	8.5296	24.5886	1.52744	2.66933	0.00025	0.00741199	yes	guanine nucleotide binding protein (G protein), beta polypeptide 4 [Source:HGNC Symbol;Acc:HGNC:20731]
702	XLOC_015296	TNIK	ENSGALG00000009298	9:19060652-19172257	I6	I9	OK	15.8353	39.0946	1.30382	2.55317	0.00065	0.0139483	yes	TRAF2 and NCK interacting kinase [Source:HGNC Symbol;Acc:HGNC:30765]
703	XLOC_015305	MECOM	ENSGALG00000009437	9:19449372-19752139	I6	I9	OK	4.70046	15.729	1.74256	3.04852	0.00015	0.00522912	yes	MDS1 and EVI1 complex locus [Source:HGNC Symbol;Acc:HGNC:3498]
704	XLOC_015325	RARRES1	ENSGALG00000009594	9:21904933-21912426	I6	I9	OK	79.6161	32.506	-1.29235	-2.25326	0.0026	0.0327738	yes	Gallus gallus retinoic acid receptor responder (tazarotene induced) 1 (RARRES1), mRNA. [Source:RefSeq mRNA;Acc:NM_204534]
705	XLOC_015330	SSR3	ENSGALG00000028683	9:22347714-22381426	I6	I9	OK	141.862	42.2238	-1.74836	-3.65838	5e-05	0.00235569	yes	Gallus gallus signal sequence receptor, gamma (translocon-associated protein gamma) (SSR3), mRNA. [Source:RefSeq mRNA;Acc:NM_001277475]
706	XLOC_015349	WWTR1	ENSGALG00000010412	9:23264430-23308083	I6	I9	OK	13.3879	32.5919	1.28358	2.53677	0.0004	0.0101379	yes	WW domain containing transcription regulator 1 [Source:HGNC Symbol;Acc:HGNC:24042]
707	XLOC_015365	LIMS2	ENSGALG00000001995	9:882028-907393	I6	I9	OK	9.44313	27.733	1.55426	3.00534	0.0001	0.00384525	yes	LIM and senescent cell antigen-like domains 2 [Source:HGNC Symbol;Acc:HGNC:16084]
708	XLOC_015382	TMEM41A	ENSGALG00000006649	9:3151483-3153694	I6	I9	OK	46.3832	10.5326	-2.13874	-2.64664	0.00305	0.0365347	yes	Gallus gallus transmembrane protein 41A (TMEM41A), transcript variant 1, mRNA. [Source:RefSeq mRNA;Acc:NM_001277686]
709	XLOC_015393	TF	ENSGALG00000006453	9:4096868-4107617	I6	I9	OK	26.2624	5.16493	-2.34618	-3.39201	0.00015	0.00522912	yes	Gallus gallus transferrin (ovotransferrin) (TF), mRNA. [Source:RefSeq mRNA;Acc:NM_205304]
710	XLOC_015395	PAK2	ENSGALG00000006426	9:4139253-4175312	I6	I9	OK	4.72793	28.0836	2.57045	3.5407	0.00015	0.00522912	yes	p21 protein (Cdc42/Rac)-activated kinase 2 [Source:HGNC Symbol;Acc:HGNC:8591]
711	XLOC_015396	PIGX	ENSGALG00000006408	9:4176512-4184293	I6	I9	OK	36.5876	10.0882	-1.85869	-2.3532	0.00485	0.0495517	yes	phosphatidylinositol glycan anchor biosynthesis, class X [Source:HGNC Symbol;Acc:HGNC:26046]
712	XLOC_015408	HDLBP	ENSGALG00000005823	9:4445278-4467278	I6	I9	OK	79.2646	164.501	1.05335	2.15479	0.0024	0.031182	yes	Gallus gallus high density lipoprotein binding protein (HDLBP), mRNA. [Source:RefSeq mRNA;Acc:NM_205096]
713	XLOC_015425	SLC25A36	ENSGALG00000005283	9:6243484-6274251	I6	I9	OK	8.76205	19.4268	1.14871	2.18762	0.00285	0.0349529	yes	Gallus gallus solute carrier family 25 (pyrimidine nucleotide carrier ), member 36 (SLC25A36), mRNA. [Source:RefSeq mRNA;Acc:NM_001007960]
714	XLOC_015432	WDFY1	ENSGALG00000005158	9:7772106-7795487	I6	I9	OK	3.80391	11.6161	1.61057	2.59617	0.00215	0.0293356	yes	Gallus gallus WD repeat and FYVE domain containing 1 (WDFY1), mRNA. [Source:RefSeq mRNA;Acc:NM_001031310]
715	XLOC_015433	SERPINE2	ENSGALG00000005135	9:7800337-7823704	I6	I9	OK	74.3661	25.5583	-1.54086	-2.92984	0.00015	0.00522912	yes	Gallus gallus serpin peptidase inhibitor, clade E (nexin, plasminogen activator inhibitor type 1), member 2 (SERPINE2), mRNA. [Source:RefSeq mRNA;Acc:NM_001083920]
716	XLOC_015450	PCOLCE2	ENSGALG00000002623	9:10040382-10060229	I6	I9	OK	127.873	57.8237	-1.14498	-2.21194	0.003	0.0361405	yes	procollagen C-endopeptidase enhancer 2 [Source:HGNC Symbol;Acc:HGNC:8739]
717	XLOC_015521	NDUFB5	ENSGALG00000009076	9:16903932-16907474	I6	I9	OK	721.298	218.546	-1.72266	-3.49396	5e-05	0.00235569	yes	Gallus gallus NADH dehydrogenase (ubiquinone) 1 beta subcomplex, 5, 16kDa (NDUFB5), nuclear gene encoding mitochondrial protein, mRNA. [Source:RefSeq mRNA;Acc:NM_001006553]
718	XLOC_015525	PIK3CA	ENSGALG00000008934	9:17015853-17042481	I6	I9	OK	3.06683	12.5187	2.02927	3.29162	5e-05	0.00235569	yes	Gallus gallus phosphoinositide-3-kinase, catalytic, alpha polypeptide (PIK3CA), mRNA. [Source:RefSeq mRNA;Acc:NM_001004410]
719	XLOC_015529	ECT2	ENSGALG00000009157	9:18694195-18721290	I6	I9	OK	5.27726	12.2886	1.21946	2.02577	0.0039	0.0430584	yes	epithelial cell transforming 2 [Source:HGNC Symbol;Acc:HGNC:3155]
720	XLOC_015533	SKIL	ENSGALG00000009356	9:19261920-19273594	I6	I9	OK	1.77454	8.42702	2.24758	2.87645	0.00125	0.0210553	yes	Gallus gallus SKI-like oncogene (SKIL), mRNA. [Source:RefSeq mRNA;Acc:NM_205174]
721	XLOC_015534	PRKCI	ENSGALG00000009364	9:19277810-19300841	I6	I9	OK	8.79748	26.0941	1.56856	2.63715	0.00015	0.00522912	yes	Gallus gallus protein kinase C, iota (PRKCI), mRNA. [Source:RefSeq mRNA;Acc:NM_001031319]
722	XLOC_015536	SEC62	ENSGALG00000009379	9:19344397-19360094	I6	I9	OK	107.791	39.9281	-1.43276	-3.01553	5e-05	0.00235569	yes	Gallus gallus SEC62 homolog (S. cerevisiae) (SEC62), mRNA. [Source:RefSeq mRNA;Acc:NM_001012602]
723	XLOC_015555	MLF1	ENSGALG00000009654	9:21934529-21948704	I6	I9	OK	8.11609	22.4923	1.47058	2.08826	0.0031	0.036994	yes	myeloid leukemia factor 1 [Source:HGNC Symbol;Acc:HGNC:7125]
724	XLOC_015558	PTX3	ENSGALG00000028284	9:22173836-22222261	I6	I9	OK	21.3758	4.69093	-2.18804	-3.31709	0.00015	0.00522912	yes	pentraxin-related protein PTX3 precursor [Source:RefSeq peptide;Acc:NP_001017413]
725	XLOC_015563	GMPS	ENSGALG00000010284	9:22393884-22417726	I6	I9	OK	52.5554	120.577	1.19804	2.50605	0.0006	0.0132641	yes	Gallus gallus guanine monphosphate synthetase (GMPS), mRNA. [Source:RefSeq mRNA;Acc:NM_001006556]
726	XLOC_015581	HPS3	ENSGALG00000010437	9:23359093-23397391	I6	I9	OK	1.36873	8.41133	2.6195	2.60363	0.0042	0.0448613	yes	Hermansky-Pudlak syndrome 3 [Source:HGNC Symbol;Acc:HGNC:15597]
727	XLOC_015589	NA	NA	9:10952507-10952954	I6	I9	OK	21.4166	0	#NAME?	NA	0.0001	0.00384525	yes	NA
728	XLOC_015680	Uncharacterized protein	ENSGALG00000024425	AADN03010709.1:195-1147	I6	I9	OK	119.47	12.3405	-3.27518	-3.22556	0.0043	0.0454701	yes	Uncharacterized protein [Source:UniProtKB/TrEMBL;Acc:H9KZN5]
729	XLOC_015681	NA	NA	AADN03010718.1:346-1454	I6	I9	OK	307.169	56.6979	-2.43767	-4.26171	5e-05	0.00235569	yes	NA
730	XLOC_015682	NA	NA	AADN03010732.1:35-838	I6	I9	OK	109.765	29.8267	-1.87975	-2.41584	0.00445	0.0466417	yes	NA
731	XLOC_015691	NA	NA	AADN03010811.1:64-1803	I6	I9	OK	1296.25	404.035	-1.6818	-3.47636	5e-05	0.00235569	yes	NA
732	XLOC_015723	JTB	ENSGALG00000025894	AADN03010944.1:37-906	I6	I9	OK	379.681	114.019	-1.73552	-2.99187	0.0001	0.00384525	yes	jumping translocation breakpoint [Source:HGNC Symbol;Acc:HGNC:6201]
733	XLOC_015726	Uncharacterized protein	ENSGALG00000027686	AADN03010952.1:1160-8712	I6	I9	OK	0	14.2395	Inf	NA	0.0001	0.00384525	yes	Uncharacterized protein [Source:UniProtKB/TrEMBL;Acc:R4GK93]
734	XLOC_015794	NA	NA	AADN03012300.1:1363-2105	I6	I9	OK	282.741	84.991	-1.7341	-3.14371	0.0001	0.00384525	yes	NA
735	XLOC_015821	NA	NA	AADN03012632.1:427-1218	I6	I9	OK	241.398	101.586	-1.24871	-2.34603	0.0018	0.0265385	yes	NA
736	XLOC_015828	NA	NA	AADN03012812.1:172-1331	I6	I9	OK	135.746	56.6338	-1.26118	-2.3757	0.00115	0.0200266	yes	NA
737	XLOC_015870	NA	NA	AADN03013357.1:2054-2937	I6	I9	OK	68.3695	18.0123	-1.92437	-2.78345	0.0009	0.017516	yes	NA
738	XLOC_015897	NA	NA	AADN03013883.1:1260-1438	I6	I9	OK	949.095	202.722	-2.22705	-2.6183	0.00395	0.0433839	yes	NA
739	XLOC_015905	NA	NA	AADN03014006.1:370-1225	I6	I9	OK	234.514	41.6275	-2.49407	-4.32214	5e-05	0.00235569	yes	NA
740	XLOC_015925	ATRAID	ENSGALG00000029092	AADN03014497.1:20-1754	I6	I9	OK	68.9594	16.4953	-2.06369	-2.44213	0.00115	0.0200266	yes	all-trans retinoic acid-induced differentiation factor [Source:HGNC Symbol;Acc:HGNC:24090]
741	XLOC_015925	U1	ENSGALG00000017923	AADN03014497.1:20-1754	I6	I9	OK	68.9594	16.4953	-2.06369	-2.44213	0.00115	0.0200266	yes	U1 spliceosomal RNA [Source:RFAM;Acc:RF00003]
742	XLOC_015931	NA	NA	AADN03014610.1:148-1091	I6	I9	OK	222.977	47.0389	-2.24497	-3.26122	0.00015	0.00522912	yes	NA
743	XLOC_015936	NA	NA	AADN03014648.1:17-1731	I6	I9	OK	341.758	95.5081	-1.83928	-2.4735	0.00095	0.0178856	yes	NA
744	XLOC_015942	NA	NA	AADN03014732.1:866-1824	I6	I9	OK	94.2598	18.4392	-2.35386	-3.59154	5e-05	0.00235569	yes	NA
745	XLOC_016028	NA	NA	AADN03016328.1:2848-4408	I6	I9	OK	91.418	19.8244	-2.2052	-3.79184	5e-05	0.00235569	yes	NA
746	XLOC_016045	Uncharacterized protein	ENSGALG00000026742	AADN03016580.1:1747-6473	I6	I9	OK	16859	651.622	-4.69334	-3.98314	5e-05	0.00235569	yes	Uncharacterized protein [Source:UniProtKB/TrEMBL;Acc:R4GKZ3]
747	XLOC_016047	Uncharacterized protein	ENSGALG00000026742	AADN03016580.1:1747-6473	I6	I9	OK	7915.41	826.706	-3.25922	-4.91545	5e-05	0.00235569	yes	Uncharacterized protein [Source:UniProtKB/TrEMBL;Acc:R4GKZ3]
748	XLOC_016084	NDUFS2	ENSGALG00000027607	AADN03017199.1:20-1922	I6	I9	OK	120.62	44.5568	-1.43675	-2.39376	0.00165	0.0252664	yes	NADH dehydrogenase (ubiquinone) Fe-S protein 2, 49kDa (NADH-coenzyme Q reductase) [Source:HGNC Symbol;Acc:HGNC:7708]
749	XLOC_016091	NA	NA	AADN03017373.1:758-2117	I6	I9	OK	25.7102	4.53727	-2.50245	-2.81177	0.0018	0.0265385	yes	NA
750	XLOC_016096	HMGA1	ENSGALG00000029009	AADN03017453.1:1-1252	I6	I9	OK	18.9749	132.12	2.79968	3.40785	5e-05	0.00235569	yes	high mobility group protein HMG-I/HMG-Y [Source:RefSeq peptide;Acc:NP_989700]
751	XLOC_016124	Uncharacterized protein	ENSGALG00000027182	AADN03017869.1:20-1246	I6	I9	OK	15.5183	51.3774	1.72716	2.42095	0.00255	0.0323794	yes	Uncharacterized protein [Source:UniProtKB/TrEMBL;Acc:R4GMI3]
752	XLOC_016181	SLC7A5	ENSGALG00000027863	AADN03018789.1:3366-24567	I6	I9	OK	53.7952	141.967	1.40001	2.67399	0.00045	0.0109953	yes	Gallus gallus solute carrier family 7 (amino acid transporter light chain, L system), member 5 (SLC7A5), mRNA. [Source:RefSeq mRNA;Acc:NM_001030579]
753	XLOC_016189	NA	NA	AADN03018942.1:215-1196	I6	I9	OK	61.5295	0	#NAME?	NA	5e-05	0.00235569	yes	NA
754	XLOC_016200	Uncharacterized protein	ENSGALG00000026245	AADN03019066.1:504-1005	I6	I9	OK	448.136	151.473	-1.56488	-2.19363	0.00365	0.0414523	yes	Uncharacterized protein [Source:UniProtKB/TrEMBL;Acc:R4GFX0]
755	XLOC_016216	TMED4	ENSGALG00000026634	AADN03019241.1:330-1357	I6	I9	OK	1060.82	326.945	-1.69806	-3.38634	5e-05	0.00235569	yes	transmembrane emp24 protein transport domain containing 4 [Source:HGNC Symbol;Acc:HGNC:22301]
756	XLOC_016230	BAZ2A	ENSGALG00000028544	AADN03019662.1:70-5162	I6	I9	OK	15.489	43.9202	1.50364	2.62761	0.0004	0.0101379	yes	bromodomain adjacent to zinc finger domain, 2A [Source:HGNC Symbol;Acc:HGNC:962]
757	XLOC_016237	NA	NA	AADN03019775.1:193-1130	I6	I9	OK	78.4604	14.8753	-2.39905	-3.42701	0.00015	0.00522912	yes	NA
758	XLOC_016277	NA	NA	AADN03020556.1:63-1286	I6	I9	OK	0	20.1936	Inf	NA	0.00115	0.0200266	yes	NA
759	XLOC_016321	NA	NA	AADN03021337.1:51-1521	I6	I9	OK	60.6272	14.7113	-2.04305	-2.75249	0.00185	0.0269006	yes	NA
760	XLOC_016331	CALR	ENSGALG00000026852	AADN03021535.1:18-1050	I6	I9	OK	1224.52	347.975	-1.81516	-3.55566	5e-05	0.00235569	yes	calreticulin [Source:HGNC Symbol;Acc:HGNC:1455]
761	XLOC_016344	NA	NA	AADN03021811.1:149-1624	I6	I9	OK	90.4137	26.1034	-1.7923	-2.58817	0.00165	0.0252664	yes	NA
762	XLOC_016351	RAD23A	ENSGALG00000025927	AADN03021961.1:20-1933	I6	I9	OK	207.301	95.6465	-1.11594	-2.07566	0.0036	0.0409823	yes	RAD23 homolog A (S. cerevisiae) [Source:HGNC Symbol;Acc:HGNC:9812]
763	XLOC_016364	PBDC1	ENSGALG00000028306	AADN03022184.1:440-948	I6	I9	OK	621.162	239.825	-1.37299	-2.42383	0.00155	0.0242821	yes	polysaccharide biosynthesis domain containing 1 [Source:HGNC Symbol;Acc:HGNC:28790]
764	XLOC_016371	NA	NA	AADN03022263.1:41-454	I6	I9	OK	270.702	96.013	-1.4954	-2.43642	0.00165	0.0252664	yes	NA
765	XLOC_016393	NA	NA	AADN03022685.1:37-303	I6	I9	OK	26281.3	3899.33	-2.75274	-5.31514	5e-05	0.00235569	yes	NA
766	XLOC_016398	NA	NA	AADN03022721.1:924-1079	I6	I9	OK	254.618	0	#NAME?	NA	0.00035	0.00936976	yes	NA
767	XLOC_016425	NA	NA	AADN03023302.1:261-1661	I6	I9	OK	85.0034	23.3943	-1.86136	-2.38383	0.00385	0.0428293	yes	NA
768	XLOC_016449	NA	NA	AADN03023889.1:1-238	I6	I9	OK	416.799	85.1992	-2.29044	-2.69371	0.0026	0.0327738	yes	NA
769	XLOC_016478	NA	NA	AADN03024316.1:179-1760	I6	I9	OK	192.076	57.1092	-1.74988	-3.26078	5e-05	0.00235569	yes	NA
770	XLOC_016504	Uncharacterized protein	ENSGALG00000027500	AADN03024998.1:584-3687	I6	I9	OK	105.538	45.9139	-1.20075	-2.27168	0.0016	0.0248202	yes	Uncharacterized protein [Source:UniProtKB/TrEMBL;Acc:R4GF94]
771	XLOC_016536	NA	NA	AADN03025703.1:363-1078	I6	I9	OK	326.85	66.3777	-2.29986	-3.159	0.00025	0.00741199	yes	NA
772	XLOC_016548	ARHGAP35	ENSGALG00000011693	AADN03025913.1:79-9943	I6	I9	OK	2.66219	8.75279	1.71713	2.6211	0.0006	0.0132641	yes	Rho GTPase activating protein 35 [Source:HGNC Symbol;Acc:HGNC:4591]
773	XLOC_016560	NA	NA	AADN03026062.1:0-439	I6	I9	OK	218.833	43.2823	-2.33798	-3.21914	0.00055	0.0124925	yes	NA
774	XLOC_016564	SNORD30	ENSGALG00000027547	AADN03026125.1:549-2166	I6	I9	OK	1074.9	261.79	-2.03773	-3.17304	5e-05	0.00235569	yes	Small nucleolar RNA SNORD30 [Source:RFAM;Acc:RF00088]
775	XLOC_016579	NA	NA	AADN03026437.1:1341-2864	I6	I9	OK	7165.4	359.188	-4.31824	-9.14847	5e-05	0.00235569	yes	NA
776	XLOC_016583	NA	NA	AADN03026467.1:29-955	I6	I9	OK	123.012	28.6864	-2.10036	-2.87985	0.0008	0.0161305	yes	NA
777	XLOC_016588	TMEM167B	ENSGALG00000027161	AADN03026526.1:39-1195	I6	I9	OK	285.061	65.8563	-2.11388	-3.32428	5e-05	0.00235569	yes	transmembrane protein 167B [Source:HGNC Symbol;Acc:HGNC:30187]
778	XLOC_016592	RPS26	ENSGALG00000027807	AADN03026552.1:20-1457	I6	I9	OK	1281.59	618.241	-1.0517	-2.1067	0.0038	0.0424467	yes	ribosomal protein S26 [Source:HGNC Symbol;Acc:HGNC:10414]
779	XLOC_016624	NA	NA	JH375158.1:1947-2915	I6	I9	OK	0	9.08709	Inf	NA	5e-05	0.00235569	yes	NA
780	XLOC_016640	AUP1	ENSGALG00000028263	JH375171.1:20-137276	I6	I9	OK	34.4956	9.87066	-1.80519	-3.15149	5e-05	0.00235569	yes	ancient ubiquitous protein 1 [Source:HGNC Symbol;Acc:HGNC:891]
781	XLOC_016645	HTRA2	ENSGALG00000027539	JH375171.1:167485-174912	I6	I9	OK	177.817	70.8945	-1.32665	-2.47926	0.00135	0.0221899	yes	HtrA serine peptidase 2 [Source:HGNC Symbol;Acc:HGNC:14348]
782	XLOC_016651	TRMT1L	ENSGALG00000029100	JH375182.1:17050-44206	I6	I9	OK	6.88384	18.9612	1.46177	2.84346	5e-05	0.00235569	yes	tRNA methyltransferase 1 homolog (S. cerevisiae)-like [Source:HGNC Symbol;Acc:HGNC:16782]
783	XLOC_016659	GIT2	ENSGALG00000005157	JH375192.1:46797-71906	I6	I9	OK	6.02067	14.9491	1.31206	2.34431	0.0015	0.0237727	yes	Gallus gallus G protein-coupled receptor kinase interactor 2 (GIT2), mRNA. [Source:RefSeq mRNA;Acc:NM_204206]
784	XLOC_016663	ANKRD13A	ENSGALG00000005189	JH375192.1:32170-46391	I6	I9	OK	5.29349	13.6811	1.36989	2.49648	0.001	0.0183726	yes	ankyrin repeat domain 13A [Source:HGNC Symbol;Acc:HGNC:21268]
785	XLOC_016666	Uncharacterized protein	ENSGALG00000026352	JH375196.1:1617-5735	I6	I9	OK	34.6135	9.62672	-1.84622	-2.80628	0.00025	0.00741199	yes	Uncharacterized protein [Source:UniProtKB/TrEMBL;Acc:R4GM31]
786	XLOC_016680	TBL2	ENSGALG00000027746	JH375211.1:25015-28892	I6	I9	OK	169.652	68.8373	-1.30131	-2.4929	0.0004	0.0101379	yes	transducin (beta)-like 2 [Source:HGNC Symbol;Acc:HGNC:11586]
787	XLOC_016688	Uncharacterized protein	ENSGALG00000000308	JH375216.1:482-2255	I6	I9	OK	205.304	60.9576	-1.75188	-2.72057	0.0006	0.0132641	yes	Uncharacterized protein [Source:UniProtKB/TrEMBL;Acc:H9KYS3]
788	XLOC_016760	DNMT1	ENSGALG00000028997	JH375489.1:20-10786	I6	I9	OK	7.76924	30.489	1.97244	3.36947	5e-05	0.00235569	yes	Gallus gallus DNA (cytosine-5-)-methyltransferase 1 (DNMT1), mRNA. [Source:RefSeq mRNA;Acc:NM_206952]
789	XLOC_016762	NA	NA	JH375495.1:3191-4957	I6	I9	OK	133.065	51.7386	-1.36282	-2.3818	0.00195	0.0277401	yes	NA
790	XLOC_016766	PMEL	ENSGALG00000014634	JH375501.1:20-4308	I6	I9	OK	69.3419	26.9987	-1.36084	-2.51861	0.0015	0.0237727	yes	melanocyte protein PMEL precursor [Source:RefSeq peptide;Acc:NP_990443]
791	XLOC_016815	AAAS	ENSGALG00000013597	JH375554.1:130656-136423	I6	I9	OK	540.257	203.746	-1.40687	-2.85284	0.0001	0.00384525	yes	achalasia, adrenocortical insufficiency, alacrimia [Source:HGNC Symbol;Acc:HGNC:13666]
792	XLOC_016817	NA	NA	JH375554.1:31557-32320	I6	I9	OK	74.9908	12.2191	-2.61757	-3.2817	0.0005	0.0116773	yes	NA
793	XLOC_016823	SNRNP200	ENSGALG00000003477	JH375561.1:16560-20659	I6	I9	OK	2.09477	26.631	3.66824	3.65567	0.0032	0.0377612	yes	small nuclear ribonucleoprotein 200kDa (U5) [Source:HGNC Symbol;Acc:HGNC:30859]
794	XLOC_016828	BCAP31	ENSGALG00000027912	JH375572.1:627-2139	I6	I9	OK	147.377	46.2025	-1.67347	-2.72933	0.0005	0.0116773	yes	B-cell receptor-associated protein 31 [Source:HGNC Symbol;Acc:HGNC:16695]
795	XLOC_016829	TAZ	ENSGALG00000027098	JH375572.1:3248-4460	I6	I9	OK	183.65	71.8207	-1.35449	-2.13599	0.0047	0.0484877	yes	tafazzin [Source:HGNC Symbol;Acc:HGNC:11577]
796	XLOC_016857	SMARCA4	ENSGALG00000026992	JH375620.1:20-4418	I6	I9	OK	4.38639	17.3758	1.98597	2.44204	0.0029	0.0354291	yes	SWI/SNF related, matrix associated, actin dependent regulator of chromatin, subfamily a, member 4 [Source:HGNC Symbol;Acc:HGNC:11100]
797	XLOC_016879	NA	NA	JH375646.1:3518-4464	I6	I9	OK	0	11.7667	Inf	NA	0.0008	0.0161305	yes	NA
798	XLOC_016884	GATAD2B	ENSGALG00000029154	JH375653.1:1547-15040	I6	I9	OK	4.9564	18.8086	1.92402	2.964	0.00065	0.0139483	yes	GATA zinc finger domain containing 2B [Source:HGNC Symbol;Acc:HGNC:30778]
799	XLOC_016896	NA	NA	JH375658.1:3858-5075	I6	I9	OK	868.452	192.39	-2.17441	-3.48826	5e-05	0.00235569	yes	NA
800	XLOC_016918	Uncharacterized protein	ENSGALG00000013469	JH375698.1:5768-6182	I6	I9	OK	598.062	202.985	-1.55892	-2.6599	0.00125	0.0210553	yes	Uncharacterized protein [Source:UniProtKB/TrEMBL;Acc:H9L049]
801	XLOC_016928	SYVN1	_	JH375709.1:6974-14249	I6	I9	OK	100.216	44.5532	-1.16951	-2.20615	0.0028	0.0345624	yes	_
802	XLOC_016937	NA	NA	JH375722.1:2900-3519	I6	I9	OK	111.163	26.6889	-2.05837	-2.85459	0.0008	0.0161305	yes	NA
803	XLOC_017002	NA	NA	JH376007.1:798-970	I6	I9	OK	3202.77	430.297	-2.89591	-4.1637	5e-05	0.00235569	yes	NA
804	XLOC_017010	NA	NA	JH376058.1:1246-2316	I6	I9	OK	100.105	6.37134	-3.97378	-4.67337	5e-05	0.00235569	yes	NA
805	XLOC_017061	HNRPK	ENSGALG00000014366	JH376210.1:13626-34765	I6	I9	OK	9.32735	0.96818	-3.26812	-3.16135	0.00145	0.0231732	yes	heterogeneous nuclear ribonucleoprotein K [Source:RefSeq peptide;Acc:NP_001026556]
806	XLOC_017081	TMEM101	ENSGALG00000025964	JH376251.1:9742-12769	I6	I9	OK	65.4442	23.0109	-1.50795	-2.46778	0.0019	0.0273767	yes	transmembrane protein 101 [Source:HGNC Symbol;Acc:HGNC:28653]
807	XLOC_017091	MAGE	ENSGALG00000028724	JH376257.1:2549-4829	I6	I9	OK	145.003	46.6818	-1.63515	-2.89279	0.00025	0.00741199	yes	Gallus gallus necdin-like 2 (NDNL2), mRNA. [Source:RefSeq mRNA;Acc:NM_001105064]
808	XLOC_017113	BRD4	ENSGALG00000013295	JH376279.1:3150-34258	I6	I9	OK	6.55233	18.8261	1.52266	2.67218	0.0004	0.0101379	yes	bromodomain containing 4 [Source:HGNC Symbol;Acc:HGNC:13575]
809	XLOC_017114	BRD4	ENSGALG00000013295	JH376279.1:47158-49840	I6	I9	OK	628.107	292.435	-1.1029	-2.06696	0.0037	0.0417957	yes	bromodomain containing 4 [Source:HGNC Symbol;Acc:HGNC:13575]
810	XLOC_017116	ATP13A1	ENSGALG00000013439	JH376279.1:119500-136255	I6	I9	OK	42.915	17.7296	-1.27532	-2.2625	0.00235	0.0307845	yes	ATPase type 13A1 [Source:HGNC Symbol;Acc:HGNC:24215]
811	XLOC_017122	ORMDL2	ENSGALG00000026942	JH376285.1:25121-27151	I6	I9	OK	102.08	35.0005	-1.54426	-2.39658	0.00115	0.0200266	yes	ORMDL sphingolipid biosynthesis regulator 2 [Source:HGNC Symbol;Acc:HGNC:16037]
812	XLOC_017125	GLI1	ENSGALG00000014639	JH376285.1:33779-41406	I6	I9	OK	12.9107	30.1841	1.22523	2.1942	0.002	0.0280945	yes	GLI family zinc finger 1 [Source:HGNC Symbol;Acc:HGNC:4317]
813	XLOC_017141	NA	NA	JH376323.1:788-3110	I6	I9	OK	3.95627	34.1158	3.10823	3.46838	0.0003	0.00836047	yes	NA
814	XLOC_017149	Uncharacterized protein	ENSGALG00000000522	JH376331.1:36551-38959	I6	I9	OK	117.78	45.8746	-1.36033	-2.3937	0.00165	0.0252664	yes	Uncharacterized protein [Source:UniProtKB/TrEMBL;Acc:H9KYV1]
815	XLOC_017159	AEBP1	ENSGALG00000026047	JH376336.1:20-3018	I6	I9	OK	23.5555	7.13441	-1.7232	-2.27327	0.0043	0.0454701	yes	AE binding protein 1 [Source:HGNC Symbol;Acc:HGNC:303]
816	XLOC_017178	ANKRD52	ENSGALG00000014283	JH376377.1:24249-42253	I6	I9	OK	1.12017	19.1452	4.0952	3.59762	0.00295	0.035719	yes	Gallus gallus ankyrin repeat domain 52 (ANKRD52), mRNA. [Source:RefSeq mRNA;Acc:NM_001012939]
817	XLOC_017180	NA	NA	JH376377.1:50220-51688	I6	I9	OK	584.651	160.145	-1.8682	-3.51362	5e-05	0.00235569	yes	NA
818	XLOC_017189	NA	NA	JH376396.1:31009-31939	I6	I9	OK	208.92	60.2864	-1.79305	-3.30176	5e-05	0.00235569	yes	NA
819	XLOC_017205	LIMA1	ENSGALG00000006169	LGE22C19W28_E50C23:245372-266731	I6	I9	OK	10.2703	23.0771	1.16799	2.24207	0.0029	0.0354291	yes	LIM domain and actin binding 1 [Source:HGNC Symbol;Acc:HGNC:24636]
820	XLOC_017211	NA	NA	LGE22C19W28_E50C23:522758-524529	I6	I9	OK	114.334	18.1462	-2.65552	-4.01315	5e-05	0.00235569	yes	NA
821	XLOC_017237	DIP2B	ENSGALG00000006139	LGE22C19W28_E50C23:151468-213578	I6	I9	OK	5.80743	16.2786	1.48701	2.81054	0.0001	0.00384525	yes	DIP2 disco-interacting protein 2 homolog B (Drosophila) [Source:HGNC Symbol;Acc:HGNC:29284]
822	XLOC_017239	LARP4	ENSGALG00000006163	LGE22C19W28_E50C23:213994-232987	I6	I9	OK	38.395	97.0435	1.33771	2.5392	0.0006	0.0132641	yes	Gallus gallus La ribonucleoprotein domain family, member 4 (LARP4), mRNA. [Source:RefSeq mRNA;Acc:NM_001012700]
823	XLOC_017252	NA	NA	LGE22C19W28_E50C23:417058-417725	I6	I9	OK	64.9898	14.4582	-2.16832	-2.68315	0.00275	0.0341	yes	NA
824	XLOC_017273	_	ENSGALG00000018386	MT:1296-2272	I6	I9	OK	3166.17	207.75	-3.92982	-7.43768	5e-05	0.00235569	yes
825	XLOC_017275	_	ENSGALG00000018384	MT:2345-3966	I6	I9	OK	4041.28	283.6	-3.83288	-7.34078	5e-05	0.00235569	yes
826	XLOC_017277	MT-ND1	ENSGALG00000018382	MT:4049-5024	I6	I9	OK	46766.3	1461.43	-5.00001	-8.99244	5e-05	0.00235569	yes	NADH-ubiquinone oxidoreductase chain 1 [Source:UniProtKB/Swiss-Prot;Acc:P18936]
827	XLOC_017280	_	ENSGALG00000021716	MT:5240-6355	I6	I9	OK	18039.3	661.552	-4.76914	-9.24383	5e-05	0.00235569	yes
828	XLOC_017280	MT-ND2	ENSGALG00000018378	MT:5240-6355	I6	I9	OK	18039.3	661.552	-4.76914	-9.24383	5e-05	0.00235569	yes	NADH-ubiquinone oxidoreductase chain 2 [Source:UniProtKB/Swiss-Prot;Acc:P18937]
829	XLOC_017281	MT-CO1	ENSGALG00000018373	MT:6644-8258	I6	I9	OK	106631	4295.93	-4.63351	-5.73971	5e-05	0.00235569	yes	Cytochrome c oxidase subunit 1 [Source:UniProtKB/Swiss-Prot;Acc:P18943]
830	XLOC_017283	gga-mir-3527	_	MT:8330-9014	I6	I9	OK	81381.2	3293.2	-4.62713	-8.02086	5e-05	0.00235569	yes	_
831	XLOC_017285	MT-ATP6	ENSGALG00000018368	MT:9084-10706	I6	I9	OK	248864	10822.4	-4.52327	-2.95856	5e-05	0.00235569	yes	ATP synthase subunit a [Source:UniProtKB/Swiss-Prot;Acc:P14092]
832	XLOC_017285	MT-ATP8	ENSGALG00000021717	MT:9084-10706	I6	I9	OK	248864	10822.4	-4.52327	-2.95856	5e-05	0.00235569	yes	ATP synthase protein 8 [Source:UniProtKB/Swiss-Prot;Acc:P14093]
833	XLOC_017285	MT-CO3	_	MT:9084-10706	I6	I9	OK	248864	10822.4	-4.52327	-2.95856	5e-05	0.00235569	yes	_
834	XLOC_017287	MT-ND3	ENSGALG00000018366	MT:10775-11126	I6	I9	OK	12792.7	737.115	-4.11728	-7.69342	5e-05	0.00235569	yes	NADH-ubiquinone oxidoreductase chain 3 [Source:UniProtKB/Swiss-Prot;Acc:P18938]
835	XLOC_017289	MT-ND4	ENSGALG00000018364	MT:11195-12863	I6	I9	OK	65045.8	2271.37	-4.83982	-5.18494	5e-05	0.00235569	yes	NADH-ubiquinone oxidoreductase chain 4 [Source:UniProtKB/Swiss-Prot;Acc:P18939]
836	XLOC_017289	MT-ND4L	ENSGALG00000021719	MT:11195-12863	I6	I9	OK	65045.8	2271.37	-4.83982	-5.18494	5e-05	0.00235569	yes	NADH-ubiquinone oxidoreductase chain 4L [Source:UniProtKB/Swiss-Prot;Acc:P18942]
837	XLOC_017293	MT-ND5	ENSGALG00000018361	MT:13070-14888	I6	I9	OK	30872	1158.05	-4.73653	-8.21743	5e-05	0.00235569	yes	NADH-ubiquinone oxidoreductase chain 5 [Source:UniProtKB/Swiss-Prot;Acc:P18940]
838	XLOC_017294	MT-CYB	ENSGALG00000018360	MT:14892-16035	I6	I9	OK	68866.3	2538.57	-4.76171	-7.79187	5e-05	0.00235569	yes	Cytochrome b [Source:UniProtKB/Swiss-Prot;Acc:P18946]
839	XLOC_017296	_	ENSGALG00000018387	MT:312-1296	I6	I9	OK	518.621	35.9074	-3.85233	-7.28945	5e-05	0.00235569	yes
840	XLOC_017302	_	ENSGALG00000018356	MT:16107-16775	I6	I9	OK	3740.79	254.767	-3.87609	-7.29274	5e-05	0.00235569	yes
841	XLOC_017302	_	ENSGALG00000018358	MT:16107-16775	I6	I9	OK	3740.79	254.767	-3.87609	-7.29274	5e-05	0.00235569	yes
842	XLOC_017302	MT-ND6	_	MT:16107-16775	I6	I9	OK	3740.79	254.767	-3.87609	-7.29274	5e-05	0.00235569	yes	_
843	XLOC_017310	Uncharacterized protein	ENSGALG00000009227	W:153823-223268	I6	I9	OK	2.45787	11.8595	2.27057	2.00468	0.00135	0.0221899	yes	Uncharacterized protein [Source:UniProtKB/TrEMBL;Acc:E1BW49]
844	XLOC_017323	FECH	ENSGALG00000003066	Z:380953-395370	I6	I9	OK	4.23561	12.2787	1.53552	2.48518	0.0007	0.0146255	yes	Gallus gallus ferrochelatase (FECH), nuclear gene encoding mitochondrial protein, mRNA. [Source:RefSeq mRNA;Acc:NM_204196]
845	XLOC_017330	SEC11C	ENSGALG00000002839	Z:899399-904532	I6	I9	OK	100.961	34.9713	-1.52955	-2.64933	0.0009	0.017516	yes	SEC11 homolog C (S. cerevisiae) [Source:HGNC Symbol;Acc:HGNC:23400]
846	XLOC_017338	C18orf32	_	Z:1081800-1086250	I6	I9	OK	23.9497	8.35492	-1.51931	-1.66475	0.00425	0.045142	yes	_
847	XLOC_017342	MADH2	ENSGALG00000014697	Z:1515758-1557565	I6	I9	OK	4.51311	13.3494	1.56458	2.2564	0.00185	0.0269006	yes	Gallus gallus SMAD family member 2 (SMAD2), mRNA. [Source:RefSeq mRNA;Acc:NM_204561]
848	XLOC_017379	IL11RA	ENSGALG00000005848	Z:8187057-8211693	I6	I9	OK	25.1139	4.28097	-2.55248	-4.08588	5e-05	0.00235569	yes	Gallus gallus interleukin 11 receptor, alpha (IL11RA), mRNA. [Source:RefSeq mRNA;Acc:NM_001044674]
849	XLOC_017398	TLN1	ENSGALG00000002548	Z:9031790-9062780	I6	I9	OK	11.0407	25.4571	1.20524	2.37119	0.0012	0.0206331	yes	Gallus gallus talin 1 (TLN1), mRNA. [Source:RefSeq mRNA;Acc:NM_204523]
850	XLOC_017476	AP3B1	ENSGALG00000004390	Z:22648563-22808234	I6	I9	OK	3.27026	13.3102	2.02506	3.3358	0.00025	0.00741199	yes	adaptor-related protein complex 3, beta 1 subunit [Source:HGNC Symbol;Acc:HGNC:566]
851	XLOC_017503	SMARCA2	ENSGALG00000010164	Z:26195619-26294725	I6	I9	OK	4.25271	11.0881	1.38256	2.43739	0.00115	0.0200266	yes	SWI/SNF related, matrix associated, actin dependent regulator of chromatin, subfamily a, member 2 [Source:HGNC Symbol;Acc:HGNC:11098]
852	XLOC_017558	CTSL2	ENSGALG00000012610	Z:41267478-41272899	I6	I9	OK	110.554	45.7632	-1.2725	-2.57705	0.00115	0.0200266	yes	Gallus gallus cathepsin L2 (CTSL2), mRNA. [Source:RefSeq mRNA;Acc:NM_001168009]
853	XLOC_017578	REEP5	ENSGALG00000023157	Z:45811318-45829014	I6	I9	OK	82.2685	31.1577	-1.40075	-2.59475	0.00065	0.0139483	yes	Gallus gallus receptor accessory protein 5 (REEP5), mRNA. [Source:RefSeq mRNA;Acc:NM_001252077]
854	XLOC_017582	STARD4	ENSGALG00000000241	Z:46333365-46341826	I6	I9	OK	2.83158	13.4675	2.2498	3.55855	0.0001	0.00384525	yes	Gallus gallus StAR-related lipid transfer (START) domain containing 4 (STARD4), mRNA. [Source:RefSeq mRNA;Acc:NM_001079742]
855	XLOC_017610	RBF	ENSGALG00000015372	Z:53307242-53309110	I6	I9	OK	268.06	105.046	-1.35154	-2.13822	0.0047	0.0484877	yes	Gallus gallus ATP synthase, H+ transporting, mitochondrial Fo complex, subunit E (ATP5I), nuclear gene encoding mitochondrial protein, mRNA. [Source:RefSeq mRNA;Acc:NM_001097534]
856	XLOC_017627	LMNB1	ENSGALG00000014692	Z:56036834-56061392	I6	I9	OK	3.89887	11.8937	1.60907	2.48408	0.0013	0.0216485	yes	Gallus gallus lamin B1 (LMNB1), mRNA. [Source:RefSeq mRNA;Acc:NM_205286]
857	XLOC_017695	XPA	ENSGALG00000028998	Z:70554515-70562048	I6	I9	OK	174.515	70.4035	-1.30963	-2.26215	0.00145	0.0231732	yes	Gallus gallus xeroderma pigmentosum, complementation group A (XPA), mRNA. [Source:RefSeq mRNA;Acc:NM_204853]
858	XLOC_017738	Uncharacterized protein	ENSGALG00000026300	Z:81357805-81358735	I6	I9	OK	333.222	121.909	-1.45068	-2.70693	0.0001	0.00384525	yes	Uncharacterized protein [Source:UniProtKB/TrEMBL;Acc:R4GGX6]
859	XLOC_017753	LMAN1	ENSGALG00000002805	Z:942434-962360	I6	I9	OK	62.7628	24.1303	-1.37906	-2.63439	0.00065	0.0139483	yes	Gallus gallus lectin, mannose-binding, 1 (LMAN1), mRNA. [Source:RefSeq mRNA;Acc:NM_001031399]
860	XLOC_017759	RNF165	ENSGALG00000001766	Z:2041259-2082907	I6	I9	OK	1.44251	9.396	2.70346	2.30313	0.0013	0.0216485	yes	ring finger protein 165 [Source:HGNC Symbol;Acc:HGNC:31696]
861	XLOC_017772	unknown	ENSGALG00000013809	Z:7216373-7355520	I6	I9	OK	4.8007	13.8733	1.531	2.50646	0.0005	0.0116773	yes	AD012Z protein [Source:RefSeq peptide;Acc:NP_001264034]
862	XLOC_017784	SIGMAR1	ENSGALG00000028996	Z:7799853-7802806	I6	I9	OK	144.736	59.3524	-1.28604	-2.4364	0.00085	0.0168355	yes	Gallus gallus sigma non-opioid intracellular receptor 1 (SIGMAR1), mRNA. [Source:RefSeq mRNA;Acc:NM_001270557]
863	XLOC_017814	Uncharacterized protein	ENSGALG00000027887	Z:10228699-10246653	I6	I9	OK	44.3814	17.7226	-1.32437	-2.60724	0.00075	0.0154497	yes	Uncharacterized protein [Source:UniProtKB/TrEMBL;Acc:R4GKL8]
864	XLOC_017840	HMGCS1	ENSGALG00000014862	Z:13514011-13524186	I6	I9	OK	26.521	75.7191	1.51352	2.83865	0.00025	0.00741199	yes	Gallus gallus 3-hydroxy-3-methylglutaryl-CoA synthase 1 (soluble) (HMGCS1), mRNA. [Source:RefSeq mRNA;Acc:NM_205411]
865	XLOC_018051	RNF170	ENSGALG00000015386	Z:53494933-53516805	I6	I9	OK	1.52467	9.23076	2.59795	1.77655	0.00405	0.0439246	yes	Gallus gallus ring finger protein 170 (RNF170), mRNA. [Source:RefSeq mRNA;Acc:NM_001177737]
866	XLOC_018079	COX7C	ENSGALG00000027963	Z:61059201-61062815	I6	I9	OK	74.2502	34.0145	-1.12625	-2.09195	0.0026	0.0327738	yes	cytochrome c oxidase subunit VIIc [Source:HGNC Symbol;Acc:HGNC:2292]
867	XLOC_018109	SMC2	ENSGALG00000015691	Z:66288452-66312320	I6	I9	OK	10.5353	23.5123	1.15819	2.32224	0.00245	0.0316372	yes	Gallus gallus structural maintenance of chromosomes 2 (SMC2), mRNA. [Source:RefSeq mRNA;Acc:NM_205230]
868	XLOC_018132	NCBP1	ENSGALG00000002087	Z:70563533-70595518	I6	I9	OK	11.4565	24.5124	1.09734	2.10777	0.004	0.0437312	yes	Gallus gallus nuclear cap binding protein subunit 1, 80kDa (NCBP1), mRNA. [Source:RefSeq mRNA;Acc:NM_001031440]
869	XLOC_018173	PPIC	ENSGALG00000005346	Z:81178146-81184188	I6	I9	OK	57.8182	18.1945	-1.66802	-2.76749	0.00095	0.0178856	yes	peptidylprolyl isomerase C (cyclophilin C) [Source:HGNC Symbol;Acc:HGNC:9256]
