# Supplementary material for: Derivation of chicken induced pluripotent stem cells tolerant to Newcastle disease virus-induced lysis through multiple rounds of infection
Source: Virol J. 2016 Dec 5;13:205. doi: 10.1186/s12985-016-0659-3 (PMC5139146; doi:10.1186/s12985-016-0659-3)
Supplement: Additional file 3: Table S3. — List of differentially expressed genes between BA3NI-I0 and BA3NI-I9-C1 (average of biological triplicates). (XLSX 214 kb) [file 12985_2016_659_MOESM3_ESM.xlsx]

## Sheet: R_IOI9_complete_LS.csv
Supplementary Table 3. List of differentially expressed genes between BA3NI-I0 and BA3NI-I9-C1 (average of biological triplicates)
	gene_id	gene_short_name	ensembl_ID	locus	sample_1	sample_2	status	value_1	value_2	log2_fold_change	test_stat	p_value	q_value	significant	geneFunction
1	XLOC_000016	AHCYL2	ENSGALG00000007960	1:690900-709454	IO	I9	OK	5.9633	17.9378	1.58882	2.43737	0.0014	0.0227369	yes	adenosylhomocysteinase-like 2 [Source:HGNC Symbol;Acc:HGNC:22204]
2	XLOC_000082	GSAP	ENSGALG00000008312	1:12486934-12534521	IO	I9	OK	5.107	14.7609	1.53123	2.48266	0.00415	0.0446025	yes	gamma-secretase activating protein [Source:HGNC Symbol;Acc:HGNC:28042]
3	XLOC_000085	P37NB	ENSGALG00000008298	1:12647568-12735694	IO	I9	OK	34.2657	2.41317	-3.82777	-3.47977	0.00085	0.0168355	yes	Gallus gallus leucine rich repeat containing 17 (LRRC17), mRNA. [Source:RefSeq mRNA;Acc:NM_001198600]
4	XLOC_000115	TBC1D22A	ENSGALG00000006975	1:15997491-16152675	IO	I9	OK	2.90886	9.61251	1.72446	2.97215	0.00305	0.0365347	yes	Gallus gallus TBC1 domain family, member 22A (TBC1D22A), mRNA. [Source:RefSeq mRNA;Acc:NM_001031490]
5	XLOC_000182	CAND1	ENSGALG00000009899	1:34744570-34771248	IO	I9	OK	13.64	31.1576	1.19174	2.32923	0.002	0.0280945	yes	cullin-associated and neddylation-dissociated 1 [Source:HGNC Symbol;Acc:HGNC:30688]
6	XLOC_000213	RPS16	ENSGALG00000026490	1:39679804-39685489	IO	I9	OK	390.762	137.896	-1.50271	-3.19548	5e-05	0.00235569	yes	ribosomal protein S16 [Source:HGNC Symbol;Acc:HGNC:10396]
7	XLOC_000274	H2B-I	ENSGALG00000027571	1:48017423-48018082	IO	I9	OK	10.8573	0	#NAME?	NA	5e-05	0.00235569	yes	Histone H2B 1/2/3/4/6 [Source:UniProtKB/Swiss-Prot;Acc:P0C1H3]
8	XLOC_000284	ATF7IP	ENSGALG00000011814	1:48648630-48798716	IO	I9	OK	2.92263	11.8073	2.01434	3.14797	5e-05	0.00235569	yes	Gallus gallus activating transcription factor 7 interacting protein (ATF7IP), mRNA. [Source:RefSeq mRNA;Acc:NM_001012813]
9	XLOC_000296	TCF20	ENSGALG00000011878	1:49141667-49248245	IO	I9	OK	9.82975	22.5535	1.19813	2.21213	0.00225	0.0299905	yes	transcription factor 20 (AR1) [Source:HGNC Symbol;Acc:HGNC:11631]
10	XLOC_000320	NPTXR	ENSGALG00000012183	1:50627405-50649375	IO	I9	OK	11.2027	41.3134	1.88276	3.63528	5e-05	0.00235569	yes	neuronal pentraxin receptor [Source:HGNC Symbol;Acc:HGNC:7954]
11	XLOC_000327	DDX17	ENSGALG00000012247	1:50734153-50759412	IO	I9	OK	8.70848	30.2521	1.79654	2.48014	0.00145	0.0231732	yes	DEAD (Asp-Glu-Ala-Asp) box helicase 17 [Source:HGNC Symbol;Acc:HGNC:2740]
12	XLOC_000359	MYH9	ENSGALG00000012533	1:51598549-51666512	IO	I9	OK	10.4837	39.0927	1.89874	3.89742	5e-05	0.00235569	yes	Gallus gallus myosin, heavy chain 9, non-muscle (MYH9), mRNA. [Source:RefSeq mRNA;Acc:NM_205477]
13	XLOC_000401	CREB3L2	ENSGALG00000012877	1:57502924-57581823	IO	I9	OK	4.80583	30.6941	2.6751	5.14814	5e-05	0.00235569	yes	cAMP responsive element binding protein 3-like 2 [Source:HGNC Symbol;Acc:HGNC:23720]
14	XLOC_000405	MTPN	ENSGALG00000026497	1:58356875-58394603	IO	I9	OK	19.9047	42.8516	1.10624	1.97519	0.0028	0.0345624	yes	myotrophin [Source:RefSeq peptide;Acc:NP_990217]
15	XLOC_000424	B4GALNT3	ENSGALG00000012988	1:60438889-60499850	IO	I9	OK	1.84497	9.88866	2.42218	3.62735	5e-05	0.00235569	yes	beta-1,4-N-acetyl-galactosaminyl transferase 3 [Source:HGNC Symbol;Acc:HGNC:24137]
16	XLOC_000425	WNK1	ENSGALG00000012992	1:60573791-60684637	IO	I9	OK	2.78276	12.5368	2.17159	2.76554	0.0007	0.0146255	yes	WNK lysine deficient protein kinase 1 [Source:HGNC Symbol;Acc:HGNC:14540]
17	XLOC_000432	IL17RA	ENSGALG00000013024	1:61750650-61772604	IO	I9	OK	3.52261	8.56621	1.28201	2.06423	0.0049	0.0498219	yes	interleukin 17 receptor A [Source:HGNC Symbol;Acc:HGNC:5985]
18	XLOC_000434	BCL2L13	ENSGALG00000013037	1:61940876-61982299	IO	I9	OK	5.83246	18.6451	1.67662	2.67492	0.00185	0.0269006	yes	BCL2-like 13 (apoptosis facilitator) [Source:HGNC Symbol;Acc:HGNC:17164]
19	XLOC_000445	MGST1	ENSGALG00000013098	1:63429484-63435985	IO	I9	OK	337.216	67.6691	-2.3171	-4.46523	5e-05	0.00235569	yes	Gallus gallus microsomal glutathione S-transferase 1 (MGST1), mRNA. [Source:RefSeq mRNA;Acc:NM_001135550]
20	XLOC_000480	STK38L	ENSGALG00000014094	1:68225820-68272638	IO	I9	OK	25.587	58.2579	1.18705	2.4343	0.00155	0.0242821	yes	Gallus gallus serine/threonine kinase 38 like (STK38L), mRNA. [Source:RefSeq mRNA;Acc:NM_001030770]
21	XLOC_000482	PPFIBP1	ENSGALG00000014106	1:68342153-68442027	IO	I9	OK	16.1563	34.7372	1.10438	2.32594	0.0023	0.0304438	yes	Gallus gallus PTPRF interacting protein, binding protein 1 (liprin beta 1) (PPFIBP1), mRNA. [Source:RefSeq mRNA;Acc:NM_001030771]
22	XLOC_000528	SLC2A3	ENSGALG00000014324	1:75323722-75334192	IO	I9	OK	29.7415	7.69934	-1.94967	-2.65468	0.0003	0.00836047	yes	Gallus gallus solute carrier family 2 (facilitated glucose transporter), member 3 (SLC2A3), mRNA. [Source:RefSeq mRNA;Acc:NM_205511]
23	XLOC_000625	ST3GAL6	ENSGALG00000015252	1:83607073-83657232	IO	I9	OK	22.7001	7.92704	-1.51785	-2.43149	0.0018	0.0265385	yes	Gallus gallus ST3 beta-galactoside alpha-2,3-sialyltransferase 6 (ST3GAL6), mRNA. [Source:RefSeq mRNA;Acc:NM_204479]
24	XLOC_000627	FILIP1L	ENSGALG00000015271	1:83997788-84223989	IO	I9	OK	24.2888	8.27988	-1.55261	-2.26216	0.00455	0.0474806	yes	filamin A interacting protein 1-like [Source:HGNC Symbol;Acc:HGNC:24589]
25	XLOC_000704	5_8S_rRNA	ENSGALG00000025656	1:100348395-100374700	IO	I9	OK	6564.21	1123.41	-2.54673	-3.22122	0.0001	0.00384525	yes	5.8S ribosomal RNA [Source:RFAM;Acc:RF00002]
26	XLOC_000720	IFNAR1	ENSGALG00000015942	1:104652222-104671014	IO	I9	OK	25.3415	5.57288	-2.18501	-3.49153	5e-05	0.00235569	yes	Gallus gallus interferon (alpha, beta and omega) receptor 1 (IFNAR1), mRNA. [Source:RefSeq mRNA;Acc:NM_204859]
27	XLOC_000724	ITSN1	ENSGALG00000016006	1:104842348-104956613	IO	I9	OK	5.73288	13.598	1.24606	2.37871	0.00185	0.0269006	yes	intersectin 1 (SH3 domain protein) [Source:HGNC Symbol;Acc:HGNC:6183]
28	XLOC_000726	MRPS6	ENSGALG00000027579	1:105063860-105075638	IO	I9	OK	182.229	58.7723	-1.63254	-2.9721	5e-05	0.00235569	yes	Gallus gallus mitochondrial ribosomal protein S6 (MRPS6), nuclear gene encoding mitochondrial protein, mRNA. [Source:RefSeq mRNA;Acc:NM_001031486]
29	XLOC_000736	TTC3	ENSGALG00000016050	1:106379169-106438614	IO	I9	OK	7.58386	17.119	1.1746	2.17825	0.00255	0.0323794	yes	tetratricopeptide repeat domain 3 [Source:HGNC Symbol;Acc:HGNC:12393]
30	XLOC_000740	WRB	ENSGALG00000016070	1:107369132-107375602	IO	I9	OK	54.0142	21.8098	-1.30836	-2.56166	0.00105	0.0190703	yes	Gallus gallus tryptophan rich basic protein (WRB), mRNA. [Source:RefSeq mRNA;Acc:NM_001079497]
31	XLOC_000792	APOO	ENSGALG00000016347	1:117716934-117748242	IO	I9	OK	73.6369	31.3496	-1.23198	-2.1217	0.00375	0.0420858	yes	apolipoprotein O [Source:HGNC Symbol;Acc:HGNC:28727]
32	XLOC_000837	SLC25A6	ENSGALG00000016691	1:128507828-128512990	IO	I9	OK	572.802	259.312	-1.14335	-2.39191	0.00205	0.0285023	yes	solute carrier family 25 (mitochondrial carrier; adenine nucleotide translocator), member 6 [Source:HGNC Symbol;Acc:HGNC:10992]
33	XLOC_000887	Uncharacterized protein	ENSGALG00000016808	1:135638759-135793419	IO	I9	OK	67.1976	17.6057	-1.93236	-2.99184	0.0001	0.00384525	yes	Uncharacterized protein [Source:UniProtKB/TrEMBL;Acc:F1NA05]
34	XLOC_000899	GRTP1	ENSGALG00000016828	1:136801887-136830896	IO	I9	OK	43.1582	8.38451	-2.36384	-4.28148	5e-05	0.00235569	yes	growth hormone regulated TBC protein 1 [Source:HGNC Symbol;Acc:HGNC:20310]
35	XLOC_000967	DNAJC15	ENSGALG00000016965	1:166031301-166055788	IO	I9	OK	41.4666	12.8499	-1.69019	-2.39696	0.00395	0.0433839	yes	Gallus gallus DnaJ (Hsp40) homolog, subfamily C, member 15 (DNAJC15), transcript variant 1, mRNA. [Source:RefSeq mRNA;Acc:NM_001277776]
36	XLOC_000997	ALG11	ENSGALG00000017022	1:169657526-169662281	IO	I9	OK	27.5311	8.0641	-1.77148	-2.83283	0.0007	0.0146255	yes	Gallus gallus asparagine-linked glycosylation 11, alpha-1,2-mannosyltransferase homolog (yeast) (ALG11), mRNA. [Source:RefSeq mRNA;Acc:NM_001199825]
37	XLOC_001012	ALG5	ENSGALG00000017049	1:171621764-171641133	IO	I9	OK	34.0316	12.9045	-1.399	-2.23822	0.00455	0.0474806	yes	ALG5, dolichyl-phosphate beta-glucosyltransferase [Source:HGNC Symbol;Acc:HGNC:20266]
38	XLOC_001021	HSPH1	ENSGALG00000017077	1:174262981-174286406	IO	I9	OK	39.177	17.9642	-1.12488	-2.05652	0.00405	0.0439246	yes	heat shock 105kDa [Source:RefSeq peptide;Acc:NP_001153170]
39	XLOC_001050	CRYL1	ENSGALG00000017135	1:178104768-178156860	IO	I9	OK	6.74448	17.2795	1.35728	2.37726	0.00275	0.0341	yes	Gallus gallus crystallin, lambda 1 (CRYL1), mRNA. [Source:RefSeq mRNA;Acc:NM_001030830]
40	XLOC_001063	SLC35F2	ENSGALG00000017167	1:179678118-179696191	IO	I9	OK	35.8654	11.8944	-1.59231	-2.63306	0.00035	0.00936976	yes	solute carrier family 35, member F2 [Source:HGNC Symbol;Acc:HGNC:23615]
41	XLOC_001096	SNORA1	ENSGALG00000017812	1:185061114-185071837	IO	I9	OK	104.579	24.4982	-2.09384	-1.40906	0.0009	0.017516	yes	Small nucleolar RNA SNORA1 [Source:RFAM;Acc:RF00408]
42	XLOC_001096	SNORA18	ENSGALG00000017814	1:185061114-185071837	IO	I9	OK	104.579	24.4982	-2.09384	-1.40906	0.0009	0.017516	yes	Small nucleolar RNA SNORA18 [Source:RFAM;Acc:RF00425]
43	XLOC_001096	SNORA25	ENSGALG00000025680	1:185061114-185071837	IO	I9	OK	104.579	24.4982	-2.09384	-1.40906	0.0009	0.017516	yes	Small nucleolar RNA SNORA25 [Source:RFAM;Acc:RF00402]
44	XLOC_001096	SNORA32	ENSGALG00000024565	1:185061114-185071837	IO	I9	OK	104.579	24.4982	-2.09384	-1.40906	0.0009	0.017516	yes	Small nucleolar RNA SNORA32 [Source:RFAM;Acc:RF00421]
45	XLOC_001096	SNORA40	ENSGALG00000025662	1:185061114-185071837	IO	I9	OK	104.579	24.4982	-2.09384	-1.40906	0.0009	0.017516	yes	Small nucleolar RNA SNORA40 [Source:RFAM;Acc:RF00561]
46	XLOC_001096	SNORA8	ENSGALG00000017815	1:185061114-185071837	IO	I9	OK	104.579	24.4982	-2.09384	-1.40906	0.0009	0.017516	yes	Small nucleolar RNA SNORA8 [Source:RFAM;Acc:RF00393]
47	XLOC_001096	TAF1D	ENSGALG00000017220	1:185061114-185071837	IO	I9	OK	104.579	24.4982	-2.09384	-1.40906	0.0009	0.017516	yes	TATA box binding protein (TBP)-associated factor, RNA polymerase I, D, 41kDa [Source:HGNC Symbol;Acc:HGNC:28759]
48	XLOC_001096	snoZ40	ENSGALG00000017813	1:185061114-185071837	IO	I9	OK	104.579	24.4982	-2.09384	-1.40906	0.0009	0.017516	yes	Small nucleolar RNA Z40 [Source:RFAM;Acc:RF00342]
49	XLOC_001106	CTSC	ENSGALG00000017239	1:187466812-187482868	IO	I9	OK	78.4119	34.1078	-1.20097	-2.31456	0.00145	0.0231732	yes	cathepsin C [Source:HGNC Symbol;Acc:HGNC:2528]
50	XLOC_001120	ALG8	ENSGALG00000019042	1:192050372-192060744	IO	I9	OK	38.3439	15.3755	-1.31836	-2.2399	0.00175	0.0261867	yes	ALG8, alpha-1,3-glucosyltransferase [Source:HGNC Symbol;Acc:HGNC:23161]
51	XLOC_001121	NDUFC2	ENSGALG00000029172	1:192061272-192064201	IO	I9	OK	493.424	196.933	-1.32512	-2.52037	0.0005	0.0116773	yes	Gallus gallus NADH dehydrogenase (ubiquinone) 1, subcomplex unknown, 2, 14.5kDa (NDUFC2), nuclear gene encoding mitochondrial protein, mRNA. [Source:RefSeq mRNA;Acc:NM_213574]
52	XLOC_001145	HPX	ENSGALG00000022586	1:193596424-193599483	IO	I9	OK	69.1889	10.4208	-2.73108	-3.23002	0.0004	0.0101379	yes	hemopexin [Source:HGNC Symbol;Acc:HGNC:5171]
53	XLOC_001190	SBF1	ENSGALG00000012438	1:536200-591575	IO	I9	OK	4.84519	34.94	2.85025	4.90912	5e-05	0.00235569	yes	SET binding factor 1 [Source:HGNC Symbol;Acc:HGNC:10542]
54	XLOC_001191	LMF2	ENSGALG00000023981	1:601645-606059	IO	I9	OK	247.293	113.955	-1.11776	-2.32353	0.00185	0.0269006	yes	Gallus gallus lipase maturation factor 2 (LMF2), mRNA. [Source:RefSeq mRNA;Acc:NM_001031572]
55	XLOC_001210	EXOC4	ENSGALG00000008477	1:1361641-1822074	IO	I9	OK	5.56714	13.2722	1.2534	2.15544	0.0038	0.0424467	yes	Gallus gallus exocyst complex component 4 (EXOC4), mRNA. [Source:RefSeq mRNA;Acc:NM_001199320]
56	XLOC_001299	ST7	ENSGALG00000009380	1:24602261-24730317	IO	I9	OK	82.4395	37.9357	-1.11978	-1.8978	0.0047	0.0484877	yes	Gallus gallus suppression of tumorigenicity 7 (ST7), mRNA. [Source:RefSeq mRNA;Acc:NM_001105672]
57	XLOC_001299	ST7-OT3_2	ENSGALG00000028180	1:24602261-24730317	IO	I9	OK	82.4395	37.9357	-1.11978	-1.8978	0.0047	0.0484877	yes	ST7 overlapping transcript 3 conserved region 2 [Source:RFAM;Acc:RF02184]
58	XLOC_001328	SLC38A2	ENSGALG00000008497	1:30927991-30943097	IO	I9	OK	164.099	76.2623	-1.10552	-2.31838	0.0022	0.0296144	yes	Gallus gallus solute carrier family 38, member 2 (SLC38A2), mRNA. [Source:RefSeq mRNA;Acc:NM_001030741]
59	XLOC_001342	LLPH	ENSGALG00000019358	1:34327084-34329708	IO	I9	OK	166.649	69.5151	-1.26142	-2.32788	0.0018	0.0265385	yes	Gallus gallus LLP homolog, long-term synaptic facilitation (Aplysia) (LLPH), mRNA. [Source:RefSeq mRNA;Acc:NM_001079501]
60	XLOC_001397	CDK17	ENSGALG00000011456	1:45658899-45739057	IO	I9	OK	2.74419	8.92545	1.70154	2.28164	0.0016	0.0248202	yes	cyclin-dependent kinase 17 [Source:HGNC Symbol;Acc:HGNC:8750]
61	XLOC_001404	NUP205	ENSGALG00000011662	1:47572394-47617501	IO	I9	OK	5.60837	15.0241	1.42162	2.63575	0.00075	0.0154497	yes	nucleoporin 205kDa [Source:HGNC Symbol;Acc:HGNC:18658]
62	XLOC_001435	FAM109B	ENSGALG00000011898	1:49279222-49284391	IO	I9	OK	5.10916	13.8805	1.4419	2.21801	0.0017	0.0256604	yes	family with sequence similarity 109, member B [Source:HGNC Symbol;Acc:HGNC:27161]
63	XLOC_001440	CCDC134	ENSGALG00000011918	1:49369023-49373316	IO	I9	OK	204.405	52.4359	-1.9628	-3.5544	5e-05	0.00235569	yes	coiled-coil domain containing 134 [Source:HGNC Symbol;Acc:HGNC:26185]
64	XLOC_001445	TEF	ENSGALG00000011958	1:49514441-49536052	IO	I9	OK	4.69118	15.8154	1.75331	2.11763	0.0042	0.0448613	yes	Transcription factor VBP [Source:UniProtKB/Swiss-Prot;Acc:Q92172]
65	XLOC_001446	ZC3H7B	ENSGALG00000011965	1:49543417-49588806	IO	I9	OK	4.29153	14.4341	1.74992	3.17893	5e-05	0.00235569	yes	zinc finger CCCH-type containing 7B [Source:HGNC Symbol;Acc:HGNC:30869]
66	XLOC_001502	POLR3B	ENSGALG00000012655	1:53773940-53842276	IO	I9	OK	5.84259	17.2391	1.561	2.64855	0.00055	0.0124925	yes	polymerase (RNA) III (DNA directed) polypeptide B [Source:HGNC Symbol;Acc:HGNC:30348]
67	XLOC_001512	HSP90B1	ENSGALG00000012726	1:54867807-54879291	IO	I9	OK	221.612	94.1732	-1.23465	-2.57957	0.00045	0.0109953	yes	Gallus gallus heat shock protein 90kDa beta (Grp94), member 1 (HSP90B1), mRNA. [Source:RefSeq mRNA;Acc:NM_204289]
68	XLOC_001561	Uncharacterized protein	ENSGALG00000019284	1:62261359-62268585	IO	I9	OK	8.78637	25.3757	1.53011	2.33742	0.00235	0.0307845	yes	Uncharacterized protein [Source:UniProtKB/TrEMBL;Acc:E1BVD1]
69	XLOC_001576	ETNK1	ENSGALG00000013205	1:66597088-66718963	IO	I9	OK	2.7957	17.2831	2.62808	3.26966	0.0001	0.00384525	yes	ethanolamine kinase 1 [Source:HGNC Symbol;Acc:HGNC:24649]
70	XLOC_001594	TTLL12	ENSGALG00000014167	1:68683425-68704548	IO	I9	OK	18.4612	51.4569	1.47886	2.80471	0.00015	0.00522912	yes	tubulin--tyrosine ligase-like protein 12 [Source:RefSeq peptide;Acc:NP_001012558]
71	XLOC_001629	NECAP1	ENSGALG00000014330	1:75222847-75230396	IO	I9	OK	18.4376	1.53831	-3.58323	-3.84138	0.00035	0.00936976	yes	NECAP endocytosis associated 1 [Source:HGNC Symbol;Acc:HGNC:24539]
72	XLOC_001657	PHB2	ENSGALG00000014567	1:76828250-76833820	IO	I9	OK	431.112	190.116	-1.18118	-2.39581	0.0011	0.0196227	yes	Gallus gallus prohibitin 2 (PHB2), mRNA. [Source:RefSeq mRNA;Acc:NM_001080885]
73	XLOC_001658	LPCAT3	ENSGALG00000014570	1:76834389-76852484	IO	I9	OK	192.193	73.7778	-1.3813	-2.54546	0.00115	0.0200266	yes	lysophosphatidylcholine acyltransferase 3 [Source:HGNC Symbol;Acc:HGNC:30244]
74	XLOC_001689	ATP1A1	ENSGALG00000015003	1:79681868-79701547	IO	I9	OK	364.135	107.313	-1.76264	-3.34214	5e-05	0.00235569	yes	Gallus gallus ATPase, Na+/K+ transporting, alpha 1 polypeptide (ATP1A1), mRNA. [Source:RefSeq mRNA;Acc:NM_205521]
75	XLOC_001708	BOC	ENSGALG00000015152	1:82632010-82721508	IO	I9	OK	14.4869	4.99042	-1.53752	-2.59787	0.0004	0.0101379	yes	BOC cell adhesion associated, oncogene regulated [Source:HGNC Symbol;Acc:HGNC:17173]
76	XLOC_001729	ZBTB11	ENSGALG00000015334	1:84729830-84741575	IO	I9	OK	1.71172	8.59575	2.32818	2.68182	0.0037	0.0417957	yes	zinc finger and BTB domain containing 11 [Source:HGNC Symbol;Acc:HGNC:16740]
77	XLOC_001730	RPL24	ENSGALG00000015339	1:84747543-84751852	IO	I9	OK	1636.81	658.158	-1.31438	-2.65851	0.0004	0.0101379	yes	ribosomal protein L24 [Source:HGNC Symbol;Acc:HGNC:10325]
78	XLOC_001754	TIMMDC1	ENSGALG00000024480	1:91648951-91655423	IO	I9	OK	63.6281	27.6109	-1.20443	-2.24523	0.00265	0.0332938	yes	Gallus gallus translocase of inner mitochondrial membrane domain containing 1 (TIMMDC1), nuclear gene encoding mitochondrial protein, mRNA. [Source:RefSeq mRNA;Acc:NM_001257290]
79	XLOC_001770	HSPA13	ENSGALG00000019201	1:97411084-97418694	IO	I9	OK	16.816	6.3189	-1.41209	-2.49038	0.00145	0.0231732	yes	Gallus gallus heat shock protein 70kDa family, member 13 (HSPA13), mRNA. [Source:RefSeq mRNA;Acc:NM_001030793]
80	XLOC_001778	NA	NA	1:100377574-100378825	IO	I9	OK	8629.73	1827.65	-2.23933	-4.73809	5e-05	0.00235569	yes	NA
81	XLOC_001779	NA	NA	1:100380629-100382124	IO	I9	OK	1118.42	148.37	-2.91419	-5.72591	5e-05	0.00235569	yes	NA
82	XLOC_001834	CBS	_	1:109031652-109059067	IO	I9	OK	3.42099	15.615	2.19045	3.72298	5e-05	0.00235569	yes	_
83	XLOC_001867	PDK3	ENSGALG00000016323	1:117525917-117579805	IO	I9	OK	5.70462	17.308	1.60124	2.34061	0.00205	0.0285023	yes	Gallus gallus pyruvate dehydrogenase kinase, isozyme 3 (PDK3), nuclear gene encoding mitochondrial protein, mRNA. [Source:RefSeq mRNA;Acc:NM_001006259]
84	XLOC_001871	SAT1	ENSGALG00000016348	1:117759375-117761976	IO	I9	OK	185.872	38.4803	-2.27212	-4.18576	5e-05	0.00235569	yes	Gallus gallus spermidine/spermine N1-acetyltransferase 1 (SAT1), mRNA. [Source:RefSeq mRNA;Acc:NM_204186]
85	XLOC_001872	PRDX4	ENSGALG00000016357	1:117791213-117799735	IO	I9	OK	363.26	103.499	-1.81139	-3.48244	5e-05	0.00235569	yes	peroxiredoxin 4 [Source:HGNC Symbol;Acc:HGNC:17169]
86	XLOC_001901	PRPS2	ENSGALG00000016592	1:122867457-122893310	IO	I9	OK	4.63454	20.9134	2.17393	2.75843	0.0028	0.0345624	yes	Gallus gallus phosphoribosyl pyrophosphate synthetase 2 (PRPS2), mRNA. [Source:RefSeq mRNA;Acc:NM_001006264]
87	XLOC_002008	DNAJC3	ENSGALG00000016894	1:145182364-145216315	IO	I9	OK	88.9063	37.2855	-1.25367	-2.27523	0.0025	0.0319792	yes	Gallus gallus DnaJ (Hsp40) homolog, subfamily C, member 3 (DNAJC3), mRNA. [Source:RefSeq mRNA;Acc:NM_001008437]
88	XLOC_002046	VWA8	ENSGALG00000016955	1:165300976-165480795	IO	I9	OK	3.34001	9.6826	1.53554	2.74604	0.00095	0.0178856	yes	von Willebrand factor A domain containing 8 [Source:HGNC Symbol;Acc:HGNC:29071]
89	XLOC_002082	CKAP2	ENSGALG00000017025	1:169701517-169710954	IO	I9	OK	9.25011	24.4416	1.4018	2.60498	0.001	0.0183726	yes	Gallus gallus cytoskeleton associated protein 2 (CKAP2), mRNA. [Source:RefSeq mRNA;Acc:NM_001006274]
90	XLOC_002125	SKA3	ENSGALG00000017128	1:177847271-177857843	IO	I9	OK	208.59	57.3937	-1.86171	-2.51687	0.00225	0.0299905	yes	spindle and kinetochore associated complex subunit 3 [Source:HGNC Symbol;Acc:HGNC:20262]
91	XLOC_002131	NA	NA	1:178511187-178514755	IO	I9	OK	0	8.4867	Inf	NA	5e-05	0.00235569	yes	NA
92	XLOC_002149	YAP1	ENSGALG00000017188	1:181875382-181959171	IO	I9	OK	16.4171	36.761	1.16297	2.19686	0.00255	0.0323794	yes	Gallus gallus Yes-associated protein 1 (YAP1), mRNA. [Source:RefSeq mRNA;Acc:NM_205243]
93	XLOC_002198	ACER3	ENSGALG00000000755	1:192519434-192578407	IO	I9	OK	5.79368	12.6481	1.12636	2.04404	0.0035	0.0403019	yes	alkaline ceramidase 3 [Source:HGNC Symbol;Acc:HGNC:16066]
94	XLOC_002205	RNF121	ENSGALG00000000868	1:193350555-193361454	IO	I9	OK	51.24	20.6026	-1.31444	-2.10567	0.0043	0.0454701	yes	ring finger protein 121 [Source:HGNC Symbol;Acc:HGNC:21070]
95	XLOC_002209	SMPD1	ENSGALG00000026910	1:193606070-193608712	IO	I9	OK	209.402	89.7364	-1.22251	-2.37665	0.0009	0.017516	yes	sphingomyelin phosphodiesterase 1, acid lysosomal [Source:HGNC Symbol;Acc:HGNC:11120]
96	XLOC_002222	PGAP2	ENSGALG00000027762	1:193849401-193867123	IO	I9	OK	81.4001	28.826	-1.49766	-2.58378	0.00085	0.0168355	yes	post-GPI attachment to proteins 2 [Source:HGNC Symbol;Acc:HGNC:17893]
97	XLOC_002242	SPCS2	ENSGALG00000019036	1:194928464-194936589	IO	I9	OK	250.415	54.1144	-2.21024	-3.78167	5e-05	0.00235569	yes	signal peptidase complex subunit 2 homolog (S. cerevisiae) [Source:HGNC Symbol;Acc:HGNC:28962]
98	XLOC_002286	NA	NA	1:58830174-58831122	IO	I9	OK	9.17002	0	#NAME?	NA	5e-05	0.00235569	yes	NA
99	XLOC_002287	NA	NA	1:58831270-58832464	IO	I9	OK	10.4997	0	#NAME?	NA	5e-05	0.00235569	yes	NA
100	XLOC_002354	SEC11A	ENSGALG00000002462	10:501206-510372	IO	I9	OK	346.39	98.0974	-1.82011	-3.73764	5e-05	0.00235569	yes	Gallus gallus SEC11 homolog A (S. cerevisiae) (SEC11A), mRNA. [Source:RefSeq mRNA;Acc:NM_001005802]
101	XLOC_002361	PPIB	ENSGALG00000002210	10:806483-807487	IO	I9	OK	4352.81	1174.43	-1.88998	-3.76681	5e-05	0.00235569	yes	Gallus gallus peptidylprolyl isomerase B (cyclophilin B) (PPIB), mRNA. [Source:RefSeq mRNA;Acc:NM_205461]
102	XLOC_002382	EDC3	ENSGALG00000001337	10:1947384-1971708	IO	I9	OK	5.21814	14.4056	1.46502	2.27697	0.0024	0.031182	yes	Gallus gallus enhancer of mRNA decapping 3 homolog (S. cerevisiae) (EDC3), mRNA. [Source:RefSeq mRNA;Acc:NM_001030385]
103	XLOC_002397	Uncharacterized protein	ENSGALG00000002752	10:2496199-2593820	IO	I9	OK	3.27418	15.7512	2.26626	3.11406	5e-05	0.00235569	yes	Uncharacterized protein [Source:UniProtKB/TrEMBL;Acc:E1C6G8]
104	XLOC_002397	PEAK1	ENSGALG00000002759	10:2496199-2593820	IO	I9	OK	3.27418	15.7512	2.26626	3.11406	5e-05	0.00235569	yes	Gallus gallus NKF3 kinase family member (PEAK1), mRNA. [Source:RefSeq mRNA;Acc:NM_001257259]
105	XLOC_002398	TSPAN3	ENSGALG00000002774	10:2610832-2632965	IO	I9	OK	369.165	102.513	-1.84845	-3.63014	5e-05	0.00235569	yes	tetraspanin 3 [Source:HGNC Symbol;Acc:HGNC:17752]
106	XLOC_002419	BNIP2	ENSGALG00000003788	10:4872913-4892142	IO	I9	OK	5.88432	24.5184	2.05892	3.09066	5e-05	0.00235569	yes	BCL2/adenovirus E1B 19kDa interacting protein 2 [Source:HGNC Symbol;Acc:HGNC:1083]
107	XLOC_002425	MTMR10	ENSGALG00000003883	10:5235130-5268487	IO	I9	OK	2.62718	12.131	2.20712	3.23828	0.0003	0.00836047	yes	myotubularin related protein 10 [Source:HGNC Symbol;Acc:HGNC:25999]
108	XLOC_002440	RFX7	ENSGALG00000000725	10:7200864-7260661	IO	I9	OK	6.2472	14.2537	1.19006	2.31571	0.00305	0.0365347	yes	regulatory factor X, 7 [Source:HGNC Symbol;Acc:HGNC:25777]
109	XLOC_002449	FAM214A	ENSGALG00000004564	10:8181171-8224905	IO	I9	OK	10.2711	29.5404	1.52409	2.95585	0.0001	0.00384525	yes	Gallus gallus family with sequence similarity 214, member A (FAM214A), mRNA. [Source:RefSeq mRNA;Acc:NM_001005811]
110	XLOC_002485	EFTUD1	ENSGALG00000006225	10:11161976-11223779	IO	I9	OK	5.07024	12.7064	1.32543	2.24593	0.0038	0.0424467	yes	Gallus gallus elongation factor Tu GTP binding domain containing 1 (EFTUD1), mRNA. [Source:RefSeq mRNA;Acc:NM_001039256]
111	XLOC_002497	MFGE8	ENSGALG00000006702	10:12525861-12534611	IO	I9	OK	182.177	84.142	-1.11445	-2.27946	0.0017	0.0256604	yes	lactadherin isoform 2 precursor [Source:RefSeq peptide;Acc:NP_001264040]
112	XLOC_002499	DET1	ENSGALG00000006750	10:12642057-12655361	IO	I9	OK	2.7912	17.7926	2.67232	3.13562	5e-05	0.00235569	yes	de-etiolated homolog 1 (Arabidopsis) [Source:HGNC Symbol;Acc:HGNC:25477]
113	XLOC_002500	MRPL46	ENSGALG00000006782	10:12667220-12669762	IO	I9	OK	120.05	37.8028	-1.66707	-3.00223	0.0002	0.00637655	yes	Gallus gallus mitochondrial ribosomal protein L46 (MRPL46), nuclear gene encoding mitochondrial protein, mRNA. [Source:RefSeq mRNA;Acc:NM_001277112]
114	XLOC_002550	PIAS1	ENSGALG00000007970	10:18595983-18626489	IO	I9	OK	2.11291	8.16069	1.94946	2.32851	0.002	0.0280945	yes	E3 SUMO-protein ligase PIAS1 [Source:RefSeq peptide;Acc:NP_001026627]
115	XLOC_002559	KIF23	ENSGALG00000008095	10:18828577-18846501	IO	I9	OK	8.34375	22.2166	1.41287	2.53389	0.0009	0.017516	yes	Gallus gallus kinesin family member 23 (KIF23), mRNA. [Source:RefSeq mRNA;Acc:NM_001030554]
116	XLOC_002586	SHF	ENSGALG00000002538	10:354680-371206	IO	I9	OK	10.4109	23.414	1.16928	1.96881	0.0031	0.036994	yes	Src homology 2 domain containing F [Source:HGNC Symbol;Acc:HGNC:25116]
117	XLOC_002593	ZNF609	ENSGALG00000002340	10:649167-684548	IO	I9	OK	21.2665	46.6526	1.13337	2.27969	0.0013	0.0216485	yes	zinc finger protein 609 [Source:HGNC Symbol;Acc:HGNC:29003]
118	XLOC_002633	SIN3A	ENSGALG00000001644	10:2154825-2180918	IO	I9	OK	7.54136	17.1471	1.18507	2.11567	0.0032	0.0377612	yes	SIN3 transcription regulator family member A [Source:HGNC Symbol;Acc:HGNC:19353]
119	XLOC_002638	HMG20A	ENSGALG00000002746	10:2458605-2495861	IO	I9	OK	8.74512	19.9565	1.19031	2.16575	0.00315	0.0374031	yes	Gallus gallus high mobility group 20A (HMG20A), mRNA. [Source:RefSeq mRNA;Acc:NM_001030394]
120	XLOC_002652	USP3	ENSGALG00000003427	10:3539153-3573877	IO	I9	OK	9.49493	24.7198	1.38044	2.45505	0.0018	0.0265385	yes	ubiquitin specific peptidase 3 [Source:HGNC Symbol;Acc:HGNC:12626]
121	XLOC_002656	TLN2	ENSGALG00000003628	10:3756755-3900821	IO	I9	OK	5.79419	17.1199	1.56299	3.1263	5e-05	0.00235569	yes	talin 2 [Source:HGNC Symbol;Acc:HGNC:15447]
122	XLOC_002661	FAN1	ENSGALG00000003897	10:5271367-5286873	IO	I9	OK	4.01584	11.9134	1.56881	2.11961	0.00405	0.0439246	yes	FANCD2/FANCI-associated nuclease 1 [Source:HGNC Symbol;Acc:HGNC:29170]
123	XLOC_002664	TJP1	ENSGALG00000003970	10:5523494-5593805	IO	I9	OK	4.57316	19.896	2.12121	3.89097	5e-05	0.00235569	yes	tight junction protein 1 [Source:HGNC Symbol;Acc:HGNC:11827]
124	XLOC_002676	TCF12	ENSGALG00000004304	10:6903269-7058903	IO	I9	OK	66.465	207.707	1.64388	3.30561	5e-05	0.00235569	yes	Gallus gallus transcription factor 12 (TCF12), mRNA. [Source:RefSeq mRNA;Acc:NM_205375]
125	XLOC_002683	MAPK6	ENSGALG00000004690	10:8418102-8446458	IO	I9	OK	24.6539	55.1749	1.16219	2.35486	0.00205	0.0285023	yes	Gallus gallus mitogen-activated protein kinase 6 (MAPK6), mRNA. [Source:RefSeq mRNA;Acc:NM_001030549]
126	XLOC_002684	LEO1	ENSGALG00000004696	10:8495451-8506995	IO	I9	OK	3.69567	12.0613	1.70648	2.53634	0.0006	0.0132641	yes	Leo1, Paf1/RNA polymerase II complex component, homolog (S. cerevisiae) [Source:HGNC Symbol;Acc:HGNC:30401]
127	XLOC_002690	MYEF2	ENSGALG00000004905	10:9545023-9570906	IO	I9	OK	4.26457	14.3331	1.74888	2.66535	0.00135	0.0221899	yes	Gallus gallus myelin expression factor 2 (MYEF2), mRNA. [Source:RefSeq mRNA;Acc:NM_001012768]
128	XLOC_002695	SECISBP2L	ENSGALG00000004984	10:9899706-9925428	IO	I9	OK	1.22102	18.187	3.89675	4.55578	5e-05	0.00235569	yes	SECIS binding protein 2-like [Source:HGNC Symbol;Acc:HGNC:28997]
129	XLOC_002714	ARNT2	ENSGALG00000006445	10:11900895-11994176	IO	I9	OK	3.44077	12.8178	1.89735	3.44349	5e-05	0.00235569	yes	aryl-hydrocarbon receptor nuclear translocator 2 [Source:HGNC Symbol;Acc:HGNC:16876]
130	XLOC_002719	TICRR	ENSGALG00000006631	10:12331066-12347214	IO	I9	OK	6.15503	18.3315	1.57448	2.94778	0.00025	0.00741199	yes	TOPBP1-interacting checkpoint and replication regulator [Source:HGNC Symbol;Acc:HGNC:28704]
131	XLOC_002731	AKAP13	ENSGALG00000006840	10:13471704-13625433	IO	I9	OK	1.92765	13.5214	2.81033	2.14031	0.00275	0.0341	yes	A kinase (PRKA) anchor protein 13 [Source:HGNC Symbol;Acc:HGNC:371]
132	XLOC_002731	Uncharacterized protein	ENSGALG00000026112	10:13471704-13625433	IO	I9	OK	1.92765	13.5214	2.81033	2.14031	0.00275	0.0341	yes	Uncharacterized protein [Source:UniProtKB/TrEMBL;Acc:R4GH53]
133	XLOC_002731	Uncharacterized protein	ENSGALG00000027704	10:13471704-13625433	IO	I9	OK	1.92765	13.5214	2.81033	2.14031	0.00275	0.0341	yes	Uncharacterized protein [Source:UniProtKB/TrEMBL;Acc:R4GFW4]
134	XLOC_002742	VIMP	ENSGALG00000007162	10:17108592-17115643	IO	I9	OK	153.226	62.0234	-1.30478	-2.5286	0.00065	0.0139483	yes	Gallus gallus VCP-interacting membrane protein (VIMP), mRNA. [Source:RefSeq mRNA;Acc:NM_001024734]
135	XLOC_002743	SNRPA1	ENSGALG00000007170	10:17115824-17120943	IO	I9	OK	244.108	66.1605	-1.88348	-3.24645	5e-05	0.00235569	yes	Gallus gallus small nuclear ribonucleoprotein polypeptide A' (SNRPA1), mRNA. [Source:RefSeq mRNA;Acc:NM_001005823]
136	XLOC_002744	PCSK6	ENSGALG00000007238	10:17122369-17146830	IO	I9	OK	5.17209	20.855	2.01157	3.20456	0.00025	0.00741199	yes	proprotein convertase subtilisin/kexin type 6 [Source:HGNC Symbol;Acc:HGNC:8569]
137	XLOC_002754	DPP8	ENSGALG00000007437	10:17518746-17539501	IO	I9	OK	2.01097	9.18775	2.19182	2.88511	0.0011	0.0196227	yes	dipeptidyl-peptidase 8 [Source:HGNC Symbol;Acc:HGNC:16490]
138	XLOC_002772	UACA	ENSGALG00000008143	10:19101126-19120831	IO	I9	OK	10.8979	26.3953	1.27623	2.76468	0.00095	0.0178856	yes	uveal autoantigen with coiled-coil domains and ankyrin repeats [Source:HGNC Symbol;Acc:HGNC:15947]
139	XLOC_002792	PDIA3	ENSGALG00000008348	10:19625879-19635020	IO	I9	OK	548.896	204.966	-1.42115	-2.93919	5e-05	0.00235569	yes	Gallus gallus protein disulfide isomerase family A, member 3 (PDIA3), mRNA. [Source:RefSeq mRNA;Acc:NM_204110]
140	XLOC_002803	NA	NA	10:8396941-8398167	IO	I9	OK	133.143	62.7827	-1.08454	-2.07481	0.0048	0.0492524	yes	NA
141	XLOC_002836	ELMO3	ENSGALG00000001759	11:995631-1011302	IO	I9	OK	145.336	38.6757	-1.90989	-2.59555	0.00125	0.0210553	yes	Gallus gallus engulfment and cell motility 3 (ELMO3), mRNA. [Source:RefSeq mRNA;Acc:NM_001256801]
142	XLOC_002867	HSDL1	ENSGALG00000003273	11:2484346-2490880	IO	I9	OK	60.4653	15.121	-1.99955	-3.56771	5e-05	0.00235569	yes	Gallus gallus hydroxysteroid dehydrogenase like 1 (HSDL1), mRNA. [Source:RefSeq mRNA;Acc:NM_001005837]
143	XLOC_002977	RPL13	ENSGALG00000006179	11:18179332-18183587	IO	I9	OK	2670.7	1306.99	-1.03096	-2.0737	0.0041	0.0442651	yes	Gallus gallus ribosomal protein L13 (RPL13), mRNA. [Source:RefSeq mRNA;Acc:NM_204999]
144	XLOC_002996	NIP7	ENSGALG00000000650	11:18378689-18380054	IO	I9	OK	385.591	131.9	-1.54763	-2.98836	0.00015	0.00522912	yes	Gallus gallus nuclear import 7 homolog (S. cerevisiae) (NIP7), mRNA. [Source:RefSeq mRNA;Acc:NM_001277489]
145	XLOC_003014	SLC7A6	ENSGALG00000000860	11:291967-319813	IO	I9	OK	32.0087	10.7797	-1.57015	-2.60027	0.0003	0.00836047	yes	solute carrier family 7 (amino acid transporter light chain, y+L system), member 6 [Source:HGNC Symbol;Acc:HGNC:11064]
146	XLOC_003047	CNOT1	ENSGALG00000002301	11:1404521-1457797	IO	I9	OK	7.74281	34.5516	2.15782	4.16755	5e-05	0.00235569	yes	Gallus gallus CCR4-NOT transcription complex subunit 1-like (CNOT1), mRNA. [Source:RefSeq mRNA;Acc:NM_001277133]
147	XLOC_003082	NFATC3	ENSGALG00000003396	11:2795867-2841716	IO	I9	OK	8.76129	25.2976	1.52978	3.0552	5e-05	0.00235569	yes	nuclear factor of activated T-cells, cytoplasmic, calcineurin-dependent 3 [Source:HGNC Symbol;Acc:HGNC:7777]
148	XLOC_003091	FTO	ENSGALG00000003591	11:4127861-4353272	IO	I9	OK	0.905165	8.02372	3.14802	4.20516	0.00115	0.0200266	yes	Gallus gallus fat mass and obesity associated (FTO), mRNA. [Source:RefSeq mRNA;Acc:NM_001185147]
149	XLOC_003094	CHD9	ENSGALG00000003719	11:4494810-4563980	IO	I9	OK	4.1224	9.28341	1.17117	2.30766	0.0024	0.031182	yes	chromodomain helicase DNA binding protein 9 [Source:HGNC Symbol;Acc:HGNC:25701]
150	XLOC_003095	CYLD	ENSGALG00000003753	11:5635260-5658756	IO	I9	OK	2.26035	10.5613	2.22416	3.28216	0.0004	0.0101379	yes	cylindromatosis (turban tumor syndrome) [Source:HGNC Symbol;Acc:HGNC:2584]
151	XLOC_003108	GPT2	ENSGALG00000004158	11:7219525-7234742	IO	I9	OK	6.52816	19.7273	1.59545	3.01978	0.0006	0.0132641	yes	glutamic pyruvate transaminase (alanine aminotransferase) 2 [Source:HGNC Symbol;Acc:HGNC:18062]
152	XLOC_003158	COX4I1	ENSGALG00000005749	11:17077529-17081626	IO	I9	OK	653.832	310.179	-1.07582	-2.23507	0.0026	0.0327738	yes	Gallus gallus cytochrome c oxidase subunit IV isoform 1 (COX4I1), nuclear gene encoding mitochondrial protein, mRNA. [Source:RefSeq mRNA;Acc:NM_001030577]
153	XLOC_003159	GSE1	ENSGALG00000014284	11:17104334-17233182	IO	I9	OK	4.65411	13.2013	1.50411	2.45147	0.00095	0.0178856	yes	Gse1 coiled-coil protein [Source:HGNC Symbol;Acc:HGNC:28979]
154	XLOC_003159	KIAA0513	ENSGALG00000025938	11:17104334-17233182	IO	I9	OK	4.65411	13.2013	1.50411	2.45147	0.00095	0.0178856	yes	KIAA0513 [Source:HGNC Symbol;Acc:HGNC:29058]
155	XLOC_003163	SLC7A5	ENSGALG00000027863	11:17424759-17461135	IO	I9	OK	13.8251	81.3833	2.55744	4.16389	5e-05	0.00235569	yes	Gallus gallus solute carrier family 7 (amino acid transporter light chain, L system), member 5 (SLC7A5), mRNA. [Source:RefSeq mRNA;Acc:NM_001030579]
156	XLOC_003174	ANKRD11	ENSGALG00000006222	11:18078342-18166253	IO	I9	OK	5.99161	15.4036	1.36226	2.55144	0.0005	0.0116773	yes	ankyrin repeat domain 11 [Source:HGNC Symbol;Acc:HGNC:21316]
157	XLOC_003181	SPATA2L	ENSGALG00000026175	11:18212171-18213607	IO	I9	OK	64.3974	17.9132	-1.84598	-2.57344	0.00225	0.0299905	yes	spermatogenesis associated 2-like [Source:HGNC Symbol;Acc:HGNC:28393]
158	XLOC_003216	RPL29	ENSGALG00000026978	12:530130-533027	IO	I9	OK	508.649	247.149	-1.04129	-2.22162	0.00395	0.0433839	yes	Gallus gallus ribosomal protein L29 (RPL29), mRNA. [Source:RefSeq mRNA;Acc:NM_001171677]
159	XLOC_003233	MANF	ENSGALG00000002362	12:2209955-2213573	IO	I9	OK	394.943	100.79	-1.97029	-3.49875	5e-05	0.00235569	yes	mesencephalic astrocyte-derived neurotrophic factor [Source:HGNC Symbol;Acc:HGNC:15461]
160	XLOC_003242	EMC3	ENSGALG00000003738	12:2749643-2799644	IO	I9	OK	182.548	45.7776	-1.99556	-3.26364	5e-05	0.00235569	yes	Gallus gallus ER membrane protein complex subunit 3 (EMC3), mRNA. [Source:RefSeq mRNA;Acc:NM_001198612]
161	XLOC_003263	IARS	ENSGALG00000004813	12:3502407-3594440	IO	I9	OK	13.0366	27.6069	1.08246	2.26184	0.00355	0.040583	yes	isoleucyl-tRNA synthetase [Source:HGNC Symbol;Acc:HGNC:5330]
162	XLOC_003290	ABHD6	ENSGALG00000005696	12:8930168-8940409	IO	I9	OK	36.2335	9.93658	-1.8665	-2.77987	0.00025	0.00741199	yes	abhydrolase domain containing 6 [Source:HGNC Symbol;Acc:HGNC:21398]
163	XLOC_003300	RPN1	ENSGALG00000005907	12:9149092-9156192	IO	I9	OK	397.416	142.879	-1.47585	-3.04712	5e-05	0.00235569	yes	ribophorin I [Source:HGNC Symbol;Acc:HGNC:10381]
164	XLOC_003325	ARPC4	ENSGALG00000006691	12:11470189-11472096	IO	I9	OK	198.744	62.2767	-1.67415	-2.93625	5e-05	0.00235569	yes	Gallus gallus actin related protein 2/3 complex, subunit 4, 20kDa (ARPC4), mRNA. [Source:RefSeq mRNA;Acc:NM_001257284]
165	XLOC_003329	LAMB2	ENSGALG00000006802	12:11545870-11554936	IO	I9	OK	30.5836	11.3551	-1.42941	-2.52178	0.001	0.0183726	yes	Gallus gallus laminin, beta 2 (laminin S) (LAMB2), mRNA. [Source:RefSeq mRNA;Acc:NM_204166]
166	XLOC_003339	Uncharacterized protein	ENSGALG00000007035	12:11772249-11774312	IO	I9	OK	111.709	31.8425	-1.81071	-2.70411	0.0006	0.0132641	yes	Uncharacterized protein [Source:UniProtKB/TrEMBL;Acc:F1NGH7]
167	XLOC_003339	RPP14	ENSGALG00000022641	12:11772249-11774312	IO	I9	OK	111.709	31.8425	-1.81071	-2.70411	0.0006	0.0132641	yes	ribonuclease P/MRP 14kDa subunit [Source:HGNC Symbol;Acc:HGNC:30327]
168	XLOC_003404	TMEM115	ENSGALG00000026965	12:1435836-1439233	IO	I9	OK	195.016	65.1207	-1.5824	-3.15885	5e-05	0.00235569	yes	transmembrane protein 115 [Source:HGNC Symbol;Acc:HGNC:30055]
169	XLOC_003479	BICD2	ENSGALG00000005249	12:6810185-6887018	IO	I9	OK	9.35385	25.9539	1.47232	2.23086	0.0037	0.0417957	yes	bicaudal D homolog 2 (Drosophila) [Source:HGNC Symbol;Acc:HGNC:17208]
170	XLOC_003484	SELK	ENSGALG00000005391	12:7231021-7235079	IO	I9	OK	280.869	75.0084	-1.90477	-3.47815	5e-05	0.00235569	yes	Gallus gallus selenoprotein K (SELK), mRNA. [Source:RefSeq mRNA;Acc:NM_001025441]
171	XLOC_003485	NA	NA	12:7287847-7309755	IO	I9	OK	6.94742	18.6021	1.42091	2.45102	0.00465	0.0482596	yes	NA
172	XLOC_003522	Uncharacterized protein	ENSGALG00000006463	12:11249995-11253626	IO	I9	OK	251.845	102.48	-1.29719	-2.2267	0.0039	0.0430584	yes	Uncharacterized protein [Source:UniProtKB/TrEMBL;Acc:E1BZA7]
173	XLOC_003573	MBD4	ENSGALG00000020747	12:19460958-19466113	IO	I9	OK	2403.81	1101.47	-1.1259	-2.23455	0.00175	0.0261867	yes	Gallus gallus methyl-CpG binding domain protein 4 (MBD4), mRNA. [Source:RefSeq mRNA;Acc:NM_204693]
174	XLOC_003573	RPL32	ENSGALG00000027142	12:19460958-19466113	IO	I9	OK	2403.81	1101.47	-1.1259	-2.23455	0.00175	0.0261867	yes	Gallus gallus ribosomal protein L32 (RPL32), mRNA. [Source:RefSeq mRNA;Acc:NM_001252255]
175	XLOC_003626	PANK3	ENSGALG00000001895	13:4053586-4068113	IO	I9	OK	8.67643	31.371	1.85426	3.58817	5e-05	0.00235569	yes	pantothenate kinase 3 [Source:HGNC Symbol;Acc:HGNC:19365]
176	XLOC_003649	ATP6V0E1	ENSGALG00000027578	13:8477217-8484467	IO	I9	OK	128.516	47.8902	-1.42415	-2.39123	0.003	0.0361405	yes	Gallus gallus ATPase, H+ transporting, lysosomal 9kDa, V0 subunit e1 (ATP6V0E1), mRNA. [Source:RefSeq mRNA;Acc:NM_001097532]
177	XLOC_003659	NHP2	ENSGALG00000024261	13:9420876-9422692	IO	I9	OK	561.973	203.349	-1.46654	-2.80886	0.0001	0.00384525	yes	Gallus gallus NHP2 ribonucleoprotein homolog (yeast) (NHP2), mRNA. [Source:RefSeq mRNA;Acc:NM_001252144]
178	XLOC_003696	ATOX1	ENSGALG00000004176	13:12225282-12229414	IO	I9	OK	420.265	115.364	-1.86511	-3.43239	5e-05	0.00235569	yes	Gallus gallus ATX1 antioxidant protein 1 homolog (yeast) (ATOX1), mRNA. [Source:RefSeq mRNA;Acc:NM_001277712]
179	XLOC_003712	RNF130	ENSGALG00000005820	13:12716333-12748477	IO	I9	OK	253.179	73.3211	-1.78786	-3.0601	5e-05	0.00235569	yes	ring finger protein 130 [Source:HGNC Symbol;Acc:HGNC:18280]
180	XLOC_003758	Uncharacterized protein	ENSGALG00000007096	13:16453955-16455280	IO	I9	OK	130.798	50.1941	-1.38175	-2.53632	0.0005	0.0116773	yes	Uncharacterized protein [Source:UniProtKB/TrEMBL;Acc:F1N828]
181	XLOC_003776	EGR1	ENSGALG00000007669	13:17704809-17707611	IO	I9	OK	24.8161	7.03078	-1.81952	-2.70039	0.0009	0.017516	yes	Gallus gallus early growth response 1 (EGR1), mRNA. [Source:RefSeq mRNA;Acc:NM_204136]
182	XLOC_003787	TMCO6	ENSGALG00000000846	13:394677-462123	IO	I9	OK	59.9071	24.4006	-1.29581	-2.1238	0.00485	0.0495517	yes	transmembrane and coiled-coil domains 6 [Source:HGNC Symbol;Acc:HGNC:28814]
183	XLOC_003791	HBEGF	ENSGALG00000000949	13:961552-967753	IO	I9	OK	102.671	20.4518	-2.32773	-3.25093	0.0004	0.0101379	yes	Gallus gallus heparin-binding EGF-like growth factor (HBEGF), mRNA. [Source:RefSeq mRNA;Acc:NM_204849]
184	XLOC_003837	PCYOX1L	ENSGALG00000002665	13:7850496-7853266	IO	I9	OK	362.102	134.881	-1.42472	-2.89018	5e-05	0.00235569	yes	prenylcysteine oxidase 1 like [Source:HGNC Symbol;Acc:HGNC:28477]
185	XLOC_003838	GRPEL2	ENSGALG00000002673	13:7854142-7861941	IO	I9	OK	12.2816	37.4676	1.60914	2.4085	0.0011	0.0196227	yes	GrpE-like 2, mitochondrial (E. coli) [Source:HGNC Symbol;Acc:HGNC:21060]
186	XLOC_003846	Uncharacterized protein	ENSGALG00000002903	13:8670013-8675139	IO	I9	OK	137.339	63.7976	-1.10617	-2.17626	0.00245	0.0316372	yes	Uncharacterized protein [Source:UniProtKB/TrEMBL;Acc:E1C1P3]
187	XLOC_003850	B4GAL-T7	ENSGALG00000024259	13:9430153-9431742	IO	I9	OK	298.016	116.639	-1.35334	-2.62655	0.0004	0.0101379	yes	Gallus gallus xylosylprotein beta 1,4-galactosyltransferase, polypeptide 7 (galactosyltransferase I) (B4GALT7), mRNA. [Source:RefSeq mRNA;Acc:NM_001039911]
188	XLOC_003851	LMAN2	ENSGALG00000028356	13:9432548-9436987	IO	I9	OK	369.134	97.4176	-1.92189	-3.796	5e-05	0.00235569	yes	lectin, mannose-binding 2 [Source:HGNC Symbol;Acc:HGNC:16986]
189	XLOC_003857	PRELID1	ENSGALG00000002990	13:9529863-9531663	IO	I9	OK	1071.62	362.632	-1.56322	-3.17832	5e-05	0.00235569	yes	Gallus gallus PRELI domain containing 1 (PRELID1), nuclear gene encoding mitochondrial protein, mRNA. [Source:RefSeq mRNA;Acc:NM_204972]
190	XLOC_003858	NSD1	ENSGALG00000002971	13:9536937-9588985	IO	I9	OK	6.20904	13.2532	1.0939	2.11803	0.00355	0.040583	yes	nuclear receptor binding SET domain protein 1 [Source:HGNC Symbol;Acc:HGNC:14234]
191	XLOC_003859	FGFR4	ENSGALG00000028543	13:9595593-9599869	IO	I9	OK	53.2693	20.1468	-1.40275	-2.58709	0.0009	0.017516	yes	fibroblast growth factor receptor 4 [Source:HGNC Symbol;Acc:HGNC:3691]
192	XLOC_003864	FAF2	ENSGALG00000003331	13:9713308-9727441	IO	I9	OK	154.118	37.9039	-2.02362	-3.90944	5e-05	0.00235569	yes	Fas associated factor family member 2 [Source:HGNC Symbol;Acc:HGNC:24666]
193	XLOC_003866	Uncharacterized protein	ENSGALG00000003348	13:9736141-9736742	IO	I9	OK	390.377	87.0243	-2.16538	-3.4952	0.0004	0.0101379	yes	Uncharacterized protein [Source:UniProtKB/TrEMBL;Acc:F1NUW0]
194	XLOC_003867	ARL10	ENSGALG00000003360	13:9736930-9742218	IO	I9	OK	169.062	42.9049	-1.97834	-3.0427	0.0003	0.00836047	yes	ADP-ribosylation factor-like protein 10 [Source:RefSeq peptide;Acc:NP_001264643]
195	XLOC_003880	LARP1	ENSGALG00000004001	13:11373762-11416594	IO	I9	OK	53.5616	123.042	1.19988	2.35482	0.0011	0.0196227	yes	La ribonucleoprotein domain family, member 1 [Source:HGNC Symbol;Acc:HGNC:29531]
196	XLOC_003898	SQSTM1	ENSGALG00000005906	13:12782023-12786573	IO	I9	OK	116.095	29.9212	-1.95606	-3.48394	5e-05	0.00235569	yes	sequestosome 1 [Source:HGNC Symbol;Acc:HGNC:11280]
197	XLOC_003901	CANX	ENSGALG00000005945	13:12856998-12874898	IO	I9	OK	312.491	120.174	-1.37869	-2.73499	0.0002	0.00637655	yes	Gallus gallus calnexin (CANX), mRNA. [Source:RefSeq mRNA;Acc:NM_001030620]
198	XLOC_003904	CNOT6	ENSGALG00000006026	13:13167294-13184110	IO	I9	OK	5.83731	14.2673	1.28933	2.58143	0.00185	0.0269006	yes	CCR4-NOT transcription complex, subunit 6 [Source:HGNC Symbol;Acc:HGNC:14099]
199	XLOC_003914	SMAD5	ENSGALG00000006309	13:14295425-14509385	IO	I9	OK	8.24124	20.905	1.34291	2.55027	0.0012	0.0206331	yes	Gallus gallus SMAD family member 5 (SMAD5), mRNA. [Source:RefSeq mRNA;Acc:NM_001014968]
200	XLOC_003928	FNIP1	ENSGALG00000017462	13:15910084-15968207	IO	I9	OK	2.56876	8.67234	1.75535	2.54413	0.00135	0.0221899	yes	Gallus gallus folliculin interacting protein 1 (FNIP1), mRNA. [Source:RefSeq mRNA;Acc:NM_001039314]
201	XLOC_003930	ACSL6	ENSGALG00000006644	13:15985292-16011940	IO	I9	OK	8.43985	30.9129	1.87292	3.00876	0.0001	0.00384525	yes	acyl-CoA synthetase long-chain family member 6 [Source:HGNC Symbol;Acc:HGNC:16496]
202	XLOC_003934	KIF3A	ENSGALG00000006860	13:16281839-16300748	IO	I9	OK	2.38938	8.19243	1.77766	2.89015	0.00115	0.0200266	yes	kinesin-like protein KIF3A [Source:RefSeq peptide;Acc:NP_001025793]
203	XLOC_003935	2015-09-08	ENSGALG00000006903	13:16302772-16403044	IO	I9	OK	3.09578	19.7169	2.67106	3.43625	5e-05	0.00235569	yes	septin 8 [Source:RefSeq peptide;Acc:NP_001264735]
204	XLOC_003937	AFF4	ENSGALG00000007126	13:16456853-16510174	IO	I9	OK	5.90269	19.8905	1.75264	3.48605	5e-05	0.00235569	yes	AF4/FMR2 family, member 4 [Source:HGNC Symbol;Acc:HGNC:17869]
205	XLOC_003951	DPYSL3	ENSGALG00000007582	13:17454811-17485572	IO	I9	OK	3.45287	20.1629	2.54584	3.57009	0.0001	0.00384525	yes	Gallus gallus dihydropyrimidinase-like 3 (DPYSL3), mRNA. [Source:RefSeq mRNA;Acc:NM_204493]
206	XLOC_003956	NA	NA	13:1803096-1806351	IO	I9	OK	17.0342	5.43822	-1.64723	-2.38108	0.0027	0.0337438	yes	NA
207	XLOC_004019	FSCN1	ENSGALG00000021128	14:4184389-4191771	IO	I9	OK	7.4474	37.9213	2.3482	3.60522	5e-05	0.00235569	yes	Gallus gallus fascin homolog 1, actin-bundling protein (Strongylocentrotus purpuratus) (FSCN1), mRNA. [Source:RefSeq mRNA;Acc:NM_001178132]
208	XLOC_004031	RAI1	ENSGALG00000004888	14:4892180-4899602	IO	I9	OK	1.66376	12.541	2.91413	3.91623	0.0001	0.00384525	yes	retinoic acid induced 1 [Source:HGNC Symbol;Acc:HGNC:9834]
209	XLOC_004037	ALKBH5	ENSGALG00000004978	14:5030293-5047546	IO	I9	OK	7.19847	23.2242	1.68987	3.06884	5e-05	0.00235569	yes	AlkB family member 5, RNA demethylase [Source:HGNC Symbol;Acc:HGNC:25996]
210	XLOC_004038	LLGL1	ENSGALG00000014408	14:5050462-5060299	IO	I9	OK	4.86761	15.0176	1.62536	2.4619	0.00165	0.0252664	yes	lethal giant larvae homolog 1 (Drosophila) [Source:HGNC Symbol;Acc:HGNC:6628]
211	XLOC_004079	PLK1	ENSGALG00000006110	14:6884684-6889434	IO	I9	OK	18.6264	49.1201	1.39896	2.45449	0.00055	0.0124925	yes	Gallus gallus polo-like kinase 1 (PLK1), mRNA. [Source:RefSeq mRNA;Acc:NM_001030639]
212	XLOC_004091	KCTD5	ENSGALG00000006423	14:7360448-7389128	IO	I9	OK	4.35664	12.5388	1.52511	1.93668	0.00255	0.0323794	yes	potassium channel tetramerization domain containing 5 [Source:HGNC Symbol;Acc:HGNC:21423]
213	XLOC_004113	KDELR2	ENSGALG00000007089	14:8783750-8795632	IO	I9	OK	131.568	48.5302	-1.43885	-2.91151	0.0002	0.00637655	yes	Gallus gallus KDEL (Lys-Asp-Glu-Leu) endoplasmic reticulum protein retention receptor 2 (KDELR2), mRNA. [Source:RefSeq mRNA;Acc:NM_001159715]
214	XLOC_004120	EMP2	ENSGALG00000027058	14:9182193-9204188	IO	I9	OK	59.2517	18.3165	-1.69372	-3.31118	5e-05	0.00235569	yes	epithelial membrane protein 2 [Source:HGNC Symbol;Acc:HGNC:3334]
215	XLOC_004160	FAM173A	ENSGALG00000021364	14:13176208-13187353	IO	I9	OK	68.2223	23.2701	-1.55176	-2.14672	0.00485	0.0495517	yes	Gallus gallus family with sequence similarity 173, member A (FAM173A), transcript variant 1, mRNA. [Source:RefSeq mRNA;Acc:NM_001277151]
216	XLOC_004168	NDUFB6	ENSGALG00000002033	14:13393594-13395738	IO	I9	OK	233.047	94.3762	-1.30413	-2.13985	0.0038	0.0424467	yes	Gallus gallus NADH dehydrogenase (ubiquinone) 1 beta subcomplex, 6, 17kDa (NDUFB6), nuclear gene encoding mitochondrial protein, mRNA. [Source:RefSeq mRNA;Acc:NM_001277525]
217	XLOC_004177	FAM195A	ENSGALG00000000040	14:13563685-13566890	IO	I9	OK	273.25	94.231	-1.53595	-2.84516	0.0002	0.00637655	yes	family with sequence similarity 195, member A [Source:HGNC Symbol;Acc:HGNC:14142]
218	XLOC_004183	CCNF	ENSGALG00000009201	14:14266618-14279078	IO	I9	OK	3.71103	10.6623	1.52262	2.24492	0.00385	0.0428293	yes	cyclin F [Source:HGNC Symbol;Acc:HGNC:1591]
219	XLOC_004185	GLYR1	ENSGALG00000001827	14:14390940-14417458	IO	I9	OK	8.77612	20.0822	1.19426	2.23621	0.0019	0.0273767	yes	Gallus gallus glyoxylate reductase 1 homolog (Arabidopsis) (GLYR1), mRNA. [Source:RefSeq mRNA;Acc:NM_001006572]
220	XLOC_004238	IQCE	ENSGALG00000004329	14:3313751-3334983	IO	I9	OK	0.466519	8.6002	4.20436	2.5186	0.0049	0.0498219	yes	IQ motif containing E [Source:HGNC Symbol;Acc:HGNC:29171]
221	XLOC_004269	ATPAF2	ENSGALG00000004926	14:4981260-4986627	IO	I9	OK	81.0576	26.9796	-1.58708	-2.73155	0.0003	0.00836047	yes	ATP synthase mitochondrial F1 complex assembly factor 2 [Source:HGNC Symbol;Acc:HGNC:18802]
222	XLOC_004280	CHTF18	ENSGALG00000005308	14:5968996-5982205	IO	I9	OK	5.06982	13.9988	1.4653	2.13009	0.0033	0.0384172	yes	chromosome transmission fidelity protein 18 homolog [Source:RefSeq peptide;Acc:NP_001264989]
223	XLOC_004288	RPS2	ENSGALG00000005490	14:6132856-6135596	IO	I9	OK	5637.42	1635.26	-1.78551	-3.27744	5e-05	0.00235569	yes	Gallus gallus ribosomal protein S2 (RPS2), mRNA. [Source:RefSeq mRNA;Acc:NM_001277164]
224	XLOC_004314	RPS15A	ENSGALG00000006771	14:8308817-8313650	IO	I9	OK	2558.76	1103.38	-1.21352	-2.55987	0.0008	0.0161305	yes	ribosomal protein S15a [Source:HGNC Symbol;Acc:HGNC:10389]
225	XLOC_004315	ARL6IP1	ENSGALG00000006780	14:8314003-8320786	IO	I9	OK	72.9096	27.8885	-1.38644	-2.54939	0.00035	0.00936976	yes	Gallus gallus ADP-ribosylation factor-like 6 interacting protein 1 (ARL6IP1), mRNA. [Source:RefSeq mRNA;Acc:NM_001006171]
226	XLOC_004351	SDOS	ENSGALG00000028358	14:12345659-12348118	IO	I9	OK	707.599	322.487	-1.13369	-2.33136	0.00105	0.0190703	yes	Gallus gallus nudix (nucleoside diphosphate linked moiety X)-type motif 16-like 1 (NUDT16L1), mRNA. [Source:RefSeq mRNA;Acc:NM_204780]
227	XLOC_004362	PAM16	ENSGALG00000025981	14:12691111-12694121	IO	I9	OK	154.549	47.9688	-1.6879	-2.231	0.0022	0.0296144	yes	Gallus gallus presequence translocase-associated motor 16 homolog (S. cerevisiae) (PAM16), nuclear gene encoding mitochondrial protein, mRNA. [Source:RefSeq mRNA;Acc:NM_001004377]
228	XLOC_004383	TELO2	ENSGALG00000009297	14:13819468-13835142	IO	I9	OK	2.33123	10.6788	2.19559	2.44101	0.0017	0.0256604	yes	telomere maintenance 2 [Source:HGNC Symbol;Acc:HGNC:29099]
229	XLOC_004388	ATP6V0C	ENSGALG00000009229	14:13906678-13917131	IO	I9	OK	467.089	134.151	-1.79984	-3.63935	5e-05	0.00235569	yes	Gallus gallus ATPase, H+ transporting, lysosomal 16kDa, V0 subunit c (ATP6V0C), mRNA. [Source:RefSeq mRNA;Acc:NM_001278024]
230	XLOC_004427	MAPK1	ENSGALG00000001501	15:498219-532181	IO	I9	OK	17.017	91.143	2.42115	3.38298	0.0001	0.00384525	yes	mitogen-activated protein kinase 1 [Source:RefSeq peptide;Acc:NP_989481]
231	XLOC_004454	NCOR2	ENSGALG00000003120	15:4589897-4720938	IO	I9	OK	3.17216	8.78585	1.46972	2.54049	0.00045	0.0109953	yes	nuclear receptor corepressor 2 [Source:HGNC Symbol;Acc:HGNC:7673]
232	XLOC_004480	gga-mir-762	ENSGALG00000025437	15:5705934-5725613	IO	I9	OK	7.21296	18.7343	1.37702	2.60802	0.0007	0.0146255	yes	gga-mir-762 [Source:miRBase;Acc:MI0008209]
233	XLOC_004560	MSI1	ENSGALG00000007227	15:9334789-9366812	IO	I9	OK	3.54041	17.1216	2.27383	2.85096	0.0004	0.0101379	yes	musashi RNA-binding protein 1 [Source:HGNC Symbol;Acc:HGNC:7330]
234	XLOC_004567	RPLP0	ENSGALG00000023294	15:9436857-9439488	IO	I9	OK	2976.98	1325.19	-1.16766	-2.27572	0.00185	0.0269006	yes	60S acidic ribosomal protein P0 [Source:RefSeq peptide;Acc:NP_990318]
235	XLOC_004606	MED13L	ENSGALG00000008238	15:11571878-11734797	IO	I9	OK	2.29194	8.29894	1.85636	3.20021	0.00015	0.00522912	yes	mediator complex subunit 13-like [Source:HGNC Symbol;Acc:HGNC:22962]
236	XLOC_004615	SNAP29	ENSGALG00000001312	15:74361-83428	IO	I9	OK	3.90196	13.0029	1.73657	2.99849	0.00025	0.00741199	yes	Gallus gallus synaptosomal-associated protein, 29kDa (SNAP29), mRNA. [Source:RefSeq mRNA;Acc:NM_001030652]
237	XLOC_004652	AACS	ENSGALG00000002899	15:4444029-4481717	IO	I9	OK	4.31476	13.5138	1.64708	2.58262	0.002	0.0280945	yes	Gallus gallus acetoacetyl-CoA synthetase (AACS), mRNA. [Source:RefSeq mRNA;Acc:NM_001006184]
238	XLOC_004670	ANAPC5	ENSGALG00000004179	15:5446351-5457999	IO	I9	OK	23.1877	8.63073	-1.4258	-2.24417	0.0019	0.0273767	yes	Gallus gallus anaphase promoting complex subunit 5 (ANAPC5), mRNA. [Source:RefSeq mRNA;Acc:NM_001006187]
239	XLOC_004684	PPTC7	ENSGALG00000004550	15:5948381-5967695	IO	I9	OK	8.43078	20.0486	1.24976	2.21471	0.00235	0.0307845	yes	PTC7 protein phosphatase homolog (S. cerevisiae) [Source:HGNC Symbol;Acc:HGNC:30695]
240	XLOC_004692	ERP29	ENSGALG00000023510	15:6254849-6258922	IO	I9	OK	122.46	54.3678	-1.17149	-2.32056	0.00165	0.0252664	yes	Gallus gallus endoplasmic reticulum protein 29 (ERP29), mRNA. [Source:RefSeq mRNA;Acc:NM_001276324]
241	XLOC_004705	KCTD10	ENSGALG00000005138	15:6728147-6739015	IO	I9	OK	9.01515	21.2486	1.23694	2.13309	0.00325	0.0381149	yes	potassium channel tetramerization domain containing 10 [Source:HGNC Symbol;Acc:HGNC:23236]
242	XLOC_004736	SPECC1L	ENSGALG00000006648	15:8512176-8572655	IO	I9	OK	2.20905	12.9831	2.55514	4.31425	5e-05	0.00235569	yes	Gallus gallus sperm antigen with calponin homology and coiled-coil domains 1-like (SPECC1L), mRNA. [Source:RefSeq mRNA;Acc:NM_001044637]
243	XLOC_004757	unknown	ENSGALG00000007153	15:9278526-9281012	IO	I9	OK	290.948	130.867	-1.15266	-2.19856	0.00115	0.0200266	yes	Gallus gallus dynein, light chain, LC8-type 1 (LOC427708), mRNA. [Source:RefSeq mRNA;Acc:NM_001277879]
244	XLOC_004760	COX6A1	ENSGALG00000007205	15:9297229-9298519	IO	I9	OK	768.678	343.397	-1.1625	-2.29416	0.002	0.0280945	yes	Gallus gallus cytochrome c oxidase subunit VIa polypeptide 1 (COX6A1), nuclear gene encoding mitochondrial protein, transcript variant 1, mRNA. [Source:RefSeq mRNA;Acc:NM_001277509]
245	XLOC_004792	UQCR10	ENSGALG00000008066	15:11034184-11035607	IO	I9	OK	437.987	168.632	-1.37701	-2.51547	0.00035	0.00936976	yes	ubiquinol-cytochrome c reductase, complex III subunit X [Source:HGNC Symbol;Acc:HGNC:30863]
246	XLOC_004809	NA	NA	15:555983-556592	IO	I9	OK	0	11.4728	Inf	NA	0.0001	0.00384525	yes	NA
247	XLOC_004826	TPN	ENSGALG00000008022	16:97655-101192	IO	I9	OK	44.334	13.9236	-1.67088	-2.1948	0.00405	0.0439246	yes	Gallus gallus TAP binding protein (tapasin) (TAPBP), transcript variant 1, mRNA. [Source:RefSeq mRNA;Acc:NM_001034816]
248	XLOC_004855	Uncharacterized protein	ENSGALG00000019837	16:225232-229543	IO	I9	OK	18.8311	47.3531	1.33034	2.10673	0.0029	0.0354291	yes	Uncharacterized protein [Source:UniProtKB/TrEMBL;Acc:F1NBH9]
249	XLOC_004885	HDHD3	ENSGALG00000008865	17:1450661-1451581	IO	I9	OK	125.818	46.1542	-1.4468	-2.48364	0.0018	0.0265385	yes	haloacid dehalogenase-like hydrolase domain containing 3 [Source:HGNC Symbol;Acc:HGNC:28171]
250	XLOC_004905	EHMT1	ENSGALG00000008472	17:1984349-2081320	IO	I9	OK	16.7942	36.3861	1.11543	2.12799	0.00485	0.0495517	yes	Gallus gallus euchromatic histone-lysine N-methyltransferase 1 (EHMT1), mRNA. [Source:RefSeq mRNA;Acc:NM_001012532]
251	XLOC_004922	DPM2	ENSGALG00000005066	17:4865440-4867919	IO	I9	OK	88.0619	26.2846	-1.7443	-2.86436	0.0001	0.00384525	yes	Gallus gallus dolichyl-phosphate mannosyltransferase polypeptide 2, regulatory subunit (DPM2), mRNA. [Source:RefSeq mRNA;Acc:NM_001199164]
252	XLOC_004951	METTL11A	ENSGALG00000017611	17:5642245-5645859	IO	I9	OK	352.34	111.078	-1.6654	-3.25252	5e-05	0.00235569	yes	Gallus gallus methyltransferase like 11A (METTL11A), transcript variant 3, mRNA. [Source:RefSeq mRNA;Acc:NM_001277690]
253	XLOC_004952	PRRX2	ENSGALG00000028236	17:5653979-5671868	IO	I9	OK	0	16.7472	Inf	NA	5e-05	0.00235569	yes	paired related homeobox 2 [Source:HGNC Symbol;Acc:HGNC:21338]
254	XLOC_004959	FUBP3	ENSGALG00000003941	17:5911622-5949048	IO	I9	OK	19.5766	53.2866	1.44464	2.75278	0.00055	0.0124925	yes	Gallus gallus far upstream element (FUSE) binding protein 3 (FUBP3), mRNA. [Source:RefSeq mRNA;Acc:NM_001006199]
255	XLOC_004963	ABL	ENSGALG00000003875	17:5972603-6037442	IO	I9	OK	8.43178	27.6313	1.71239	3.25429	5e-05	0.00235569	yes	Uncharacterized protein [Source:UniProtKB/TrEMBL;Acc:F1NCD9]
256	XLOC_004968	PRRC2B	ENSGALG00000003776	17:6173766-6220871	IO	I9	OK	3.99724	41.6075	3.37977	4.82084	5e-05	0.00235569	yes	proline-rich coiled-coil 2B [Source:HGNC Symbol;Acc:HGNC:28121]
257	XLOC_004994	SNORA17	ENSGALG00000025661	17:7721754-7726260	IO	I9	OK	116.279	36.1074	-1.68722	-2.83479	0.0002	0.00637655	yes	Small nucleolar RNA SNORA17 [Source:RFAM;Acc:RF00560]
258	XLOC_005022	RABGAP1	ENSGALG00000001225	17:8819092-8879415	IO	I9	OK	3.75066	10.1792	1.4404	2.34961	0.00195	0.0277401	yes	RAB GTPase activating protein 1 [Source:HGNC Symbol;Acc:HGNC:17155]
259	XLOC_005036	PBX3	ENSGALG00000000972	17:9728780-9824822	IO	I9	OK	7.17826	18.5093	1.36655	2.19289	0.0024	0.031182	yes	pre-B-cell leukemia transcription factor 3 [Source:RefSeq peptide;Acc:NP_001025849]
260	XLOC_005037	FAM125B	ENSGALG00000000950	17:9963552-10012275	IO	I9	OK	3.84151	14.9674	1.96207	3.24558	5e-05	0.00235569	yes	Gallus gallus family with sequence similarity 125, member B (FAM125B), mRNA. [Source:RefSeq mRNA;Acc:NM_001030677]
261	XLOC_005050	UAP1L1	ENSGALG00000009090	17:353505-371182	IO	I9	OK	13.6484	31.4323	1.20351	2.33892	0.00205	0.0285023	yes	UDP-N-acetylglucosamine pyrophosphorylase 1 like 1 [Source:HGNC Symbol;Acc:HGNC:28082]
262	XLOC_005059	PTGDS	ENSGALG00000028529	17:509033-511024	IO	I9	OK	53.2637	11.257	-2.24233	-2.4028	0.0049	0.0498219	yes	Gallus gallus prostaglandin D2 synthase 21kDa (brain) (PTGDS), mRNA. [Source:RefSeq mRNA;Acc:NM_204259]
263	XLOC_005070	TMEM203	ENSGALG00000008925	17:949677-950088	IO	I9	OK	229.236	70.7669	-1.69569	-2.53273	0.00195	0.0277401	yes	transmembrane protein 203 [Source:HGNC Symbol;Acc:HGNC:28217]
264	XLOC_005088	FAM129B	ENSGALG00000023872	17:2406499-2426122	IO	I9	OK	7.4781	24.2572	1.69767	2.39864	0.0017	0.0256604	yes	family with sequence similarity 129, member B [Source:HGNC Symbol;Acc:HGNC:25282]
265	XLOC_005120	CRAT	ENSGALG00000004466	17:5492819-5505914	IO	I9	OK	5.30088	14.9809	1.49882	2.30814	0.00145	0.0231732	yes	carnitine O-acetyltransferase [Source:HGNC Symbol;Acc:HGNC:2342]
266	XLOC_005123	TOR1A	ENSGALG00000004165	17:5700661-5704295	IO	I9	OK	54.3206	24.8775	-1.12666	-2.11446	0.00425	0.045142	yes	Gallus gallus torsin family 1, member A (torsin A) (TOR1A), mRNA. [Source:RefSeq mRNA;Acc:NM_001030687]
267	XLOC_005130	RAPGEF1	ENSGALG00000003712	17:6240719-6318608	IO	I9	OK	5.88309	15.2861	1.37758	2.37024	0.0014	0.0227369	yes	Rap guanine nucleotide exchange factor (GEF) 1 [Source:HGNC Symbol;Acc:HGNC:4568]
268	XLOC_005171	PDCL	ENSGALG00000001275	17:8772506-8778006	IO	I9	OK	6.8729	19.9633	1.53836	2.49287	0.0007	0.0146255	yes	phosducin-like [Source:HGNC Symbol;Acc:HGNC:8770]
269	XLOC_005172	RC3H2	ENSGALG00000001253	17:8778395-8806860	IO	I9	OK	3.83686	8.9419	1.22066	2.31585	0.0026	0.0327738	yes	ring finger and CCCH-type domains 2 [Source:HGNC Symbol;Acc:HGNC:21461]
270	XLOC_005184	RPL35	ENSGALG00000001039	17:9525285-9526714	IO	I9	OK	1885.24	713.658	-1.40144	-2.92903	0.0001	0.00384525	yes	60S ribosomal protein L35 [Source:RefSeq peptide;Acc:NP_989604]
271	XLOC_005187	HSPA5	ENSGALG00000001000	17:9591906-9595959	IO	I9	OK	627.298	217.447	-1.52849	-3.08976	5e-05	0.00235569	yes	Gallus gallus heat shock 70kDa protein 5 (glucose-regulated protein, 78kDa) (HSPA5), mRNA. [Source:RefSeq mRNA;Acc:NM_205491]
272	XLOC_005221	FAM18B1	ENSGALG00000001335	18:2223388-2230206	IO	I9	OK	172.217	66.711	-1.36823	-2.66281	0.00015	0.00522912	yes	Gallus gallus family with sequence similarity 18, member B1 (FAM18B1), mRNA. [Source:RefSeq mRNA;Acc:NM_001030699]
273	XLOC_005234	2015-09-09	ENSGALG00000001656	18:3740565-3808645	IO	I9	OK	39.2204	97.8925	1.31959	2.55095	0.0004	0.0101379	yes	Gallus gallus septin 9 (SEPT9), mRNA. [Source:RefSeq mRNA;Acc:NM_001030701]
274	XLOC_005242	CYGB	ENSGALG00000001892	18:4317249-4325978	IO	I9	OK	4.40336	23.5674	2.42011	2.4127	0.00065	0.0139483	yes	Gallus gallus cytoglobin (CYGB), mRNA. [Source:RefSeq mRNA;Acc:NM_001008789]
275	XLOC_005244	UBE2O	ENSGALG00000001971	18:4353781-4403952	IO	I9	OK	11.3988	24.8331	1.12338	2.10306	0.0031	0.036994	yes	ubiquitin-conjugating enzyme E2O [Source:HGNC Symbol;Acc:HGNC:29554]
276	XLOC_005266	Uncharacterized protein	ENSGALG00000002923	18:5036578-5037436	IO	I9	OK	777.68	305.632	-1.34738	-2.72966	0.0003	0.00836047	yes	Uncharacterized protein [Source:UniProtKB/TrEMBL;Acc:F1N9V2]
277	XLOC_005273	HLF	ENSGALG00000003059	18:5880923-5914160	IO	I9	OK	18.2955	50.2997	1.45906	2.15664	0.00295	0.035719	yes	hepatic leukemia factor [Source:HGNC Symbol;Acc:HGNC:4977]
278	XLOC_005280	RAB11FIP4	ENSGALG00000003227	18:6282873-6372865	IO	I9	OK	2.30166	14.867	2.69137	3.34743	0.0003	0.00836047	yes	RAB11 family interacting protein 4 (class II) [Source:HGNC Symbol;Acc:HGNC:30267]
279	XLOC_005290	NA	NA	18:6762261-6763517	IO	I9	OK	103.396	26.8312	-1.9462	-2.60696	0.0033	0.0384172	yes	NA
280	XLOC_005301	GNA13	ENSGALG00000028440	18:8034334-8062099	IO	I9	OK	4.47937	11.1692	1.31815	2.36988	0.00225	0.0299905	yes	guanine nucleotide binding protein (G protein), alpha 13 [Source:HGNC Symbol;Acc:HGNC:4381]
281	XLOC_005330	CBX4	ENSGALG00000007063	18:9885035-9887589	IO	I9	OK	40.8305	95.6961	1.22881	2.14792	0.00235	0.0307845	yes	Gallus gallus chromobox homolog 4 (CBX4), mRNA. [Source:RefSeq mRNA;Acc:NM_204642]
282	XLOC_005333	CANT1	ENSGALG00000011822	18:10034760-10038438	IO	I9	OK	69.1151	27.6803	-1.32014	-2.41494	0.00095	0.0178856	yes	Gallus gallus calcium activated nucleotidase 1 (CANT1), mRNA. [Source:RefSeq mRNA;Acc:NM_001031581]
283	XLOC_005334	TIMP2	ENSGALG00000027070	18:10040656-10047649	IO	I9	OK	257.789	107.862	-1.257	-2.36245	0.00115	0.0200266	yes	Gallus gallus TIMP metallopeptidase inhibitor 2 (TIMP2), mRNA. [Source:RefSeq mRNA;Acc:NM_204298]
284	XLOC_005343	HGS	ENSGALG00000007224	18:10156614-10166095	IO	I9	OK	13.3527	33.7059	1.33587	2.36374	0.00125	0.0210553	yes	hepatocyte growth factor-regulated tyrosine kinase substrate [Source:HGNC Symbol;Acc:HGNC:4897]
285	XLOC_005346	NPB	ENSGALG00000023308	18:10219840-10220906	IO	I9	OK	142.239	34.9455	-2.02514	-2.90397	0.00045	0.0109953	yes	neuropeptide B [Source:HGNC Symbol;Acc:HGNC:30099]
286	XLOC_005347	SPAG9	ENSGALG00000007352	18:10259333-10317705	IO	I9	OK	3.8249	9.85064	1.36479	2.52199	0.00135	0.0221899	yes	sperm associated antigen 9 [Source:HGNC Symbol;Acc:HGNC:14524]
287	XLOC_005366	KCTD2	ENSGALG00000007934	18:10900893-10908028	IO	I9	OK	21.6032	53.8841	1.31862	2.60831	0.00055	0.0124925	yes	Gallus gallus potassium channel tetramerisation domain containing 2 (KCTD2), mRNA. [Source:RefSeq mRNA;Acc:NM_001007913]
288	XLOC_005417	MFSD11	ENSGALG00000001777	18:4198251-4215587	IO	I9	OK	4.2543	12.1154	1.50985	2.23184	0.0019	0.0273767	yes	major facilitator superfamily domain containing 11 [Source:HGNC Symbol;Acc:HGNC:25458]
289	XLOC_005419	Uncharacterized protein	ENSGALG00000001886	18:4291158-4312478	IO	I9	OK	298.801	73.742	-2.01863	-3.16625	0.0001	0.00384525	yes	Uncharacterized protein [Source:UniProtKB/TrEMBL;Acc:F1P465]
290	XLOC_005448	CRLF3	ENSGALG00000003284	18:6582615-6594433	IO	I9	OK	3.1848	9.01517	1.50115	2.26557	0.0048	0.0492524	yes	Gallus gallus cytokine receptor-like factor 3 (CRLF3), mRNA. [Source:RefSeq mRNA;Acc:NM_001079719]
291	XLOC_005469	PRKCA	ENSGALG00000003943	18:7597893-7711163	IO	I9	OK	3.48594	10.3681	1.57253	2.57306	0.00295	0.035719	yes	Gallus gallus protein kinase C, alpha (PRKCA), mRNA. [Source:RefSeq mRNA;Acc:NM_001012804]
292	XLOC_005489	BAHCC1	ENSGALG00000026930	18:9475029-9490841	IO	I9	OK	12.9874	30.368	1.22545	2.34674	0.0015	0.0237727	yes	BAH domain and coiled-coil containing 1 [Source:HGNC Symbol;Acc:HGNC:29279]
293	XLOC_005506	SYNGR2	ENSGALG00000027902	18:10145913-10147671	IO	I9	OK	484.326	155.696	-1.63724	-3.38623	0.0001	0.00384525	yes	synaptogyrin 2 [Source:HGNC Symbol;Acc:HGNC:11499]
294	XLOC_005539	HID1	ENSGALG00000007808	18:10841486-10865573	IO	I9	OK	3.46398	14.057	2.02079	3.18843	0.00015	0.00522912	yes	HID1 domain containing [Source:HGNC Symbol;Acc:HGNC:15736]
295	XLOC_005547	GRB2	ENSGALG00000008016	18:11013533-11059218	IO	I9	OK	32.155	97.7855	1.60458	2.32141	0.001	0.0183726	yes	Gallus gallus growth factor receptor-bound protein 2 (GRB2), mRNA. [Source:RefSeq mRNA;Acc:NM_204411]
296	XLOC_005586	DERL2	ENSGALG00000001649	19:3416633-3420724	IO	I9	OK	61.9206	19.6047	-1.65922	-2.88364	0.00025	0.00741199	yes	derlin 2 [Source:HGNC Symbol;Acc:HGNC:17943]
297	XLOC_005620	RABGEF1	ENSGALG00000021611	19:5031356-5052768	IO	I9	OK	646.161	12.071	-5.74228	-5.99276	5e-05	0.00235569	yes	RAB guanine nucleotide exchange factor (GEF) 1 [Source:HGNC Symbol;Acc:HGNC:17676]
298	XLOC_005620	gga-mir-6585	ENSGALG00000027202	19:5031356-5052768	IO	I9	OK	646.161	12.071	-5.74228	-5.99276	5e-05	0.00235569	yes	gga-mir-6585 [Source:miRBase;Acc:MI0022405]
299	XLOC_005621	TMEM248	ENSGALG00000002629	19:5053526-5067959	IO	I9	OK	7.29931	18.7043	1.35753	2.25145	0.00325	0.0381149	yes	transmembrane protein 248 [Source:HGNC Symbol;Acc:HGNC:25476]
300	XLOC_005626	WDR81	ENSGALG00000026822	19:5379985-5392264	IO	I9	OK	6.45914	14.9965	1.21521	2.23335	0.00215	0.0293356	yes	WD repeat domain 81 [Source:HGNC Symbol;Acc:HGNC:26600]
301	XLOC_005641	RPL23A	ENSGALG00000003966	19:5800726-5803129	IO	I9	OK	4819.29	2014.82	-1.25817	-2.49921	0.00045	0.0109953	yes	ribosomal protein L23a [Source:HGNC Symbol;Acc:HGNC:10317]
302	XLOC_005649	TAOK1	ENSGALG00000004082	19:6014950-6058246	IO	I9	OK	3.23995	15.191	2.22917	3.7557	5e-05	0.00235569	yes	TAO kinase 1 [Source:HGNC Symbol;Acc:HGNC:29259]
303	XLOC_005655	ABR	ENSGALG00000004364	19:6310845-6341433	IO	I9	OK	8.49215	28.4	1.74169	3.02712	5e-05	0.00235569	yes	active BCR-related [Source:HGNC Symbol;Acc:HGNC:81]
304	XLOC_005686	CLTC	_	19:7283353-7308409	IO	I9	OK	14.7829	41.0302	1.47276	2.97502	0.00015	0.00522912	yes	_
305	XLOC_005687	VMP1	ENSGALG00000005160	19:7309230-7366450	IO	I9	OK	230.151	60.5819	-1.92562	-2.74581	0.00035	0.00936976	yes	vacuole membrane protein 1 [Source:HGNC Symbol;Acc:HGNC:29559]
306	XLOC_005697	ZNHIT3	ENSGALG00000026031	19:8124419-8142183	IO	I9	OK	57.3324	18.888	-1.60188	-2.46864	0.00115	0.0200266	yes	zinc finger, HIT-type containing 3 [Source:HGNC Symbol;Acc:HGNC:12309]
307	XLOC_005701	MRM1	ENSGALG00000005405	19:8190422-8197163	IO	I9	OK	120.209	51.1382	-1.23307	-2.26272	0.00245	0.0316372	yes	mitochondrial rRNA methyltransferase 1 homolog (S. cerevisiae) [Source:HGNC Symbol;Acc:HGNC:26202]
308	XLOC_005747	MTMR4	ENSGALG00000001042	19:661696-703472	IO	I9	OK	4.11386	13.7634	1.74227	2.66527	0.00095	0.0178856	yes	myotubularin related protein 4 [Source:HGNC Symbol;Acc:HGNC:7452]
309	XLOC_005764	EIF4H	ENSGALG00000001313	19:2861951-2872602	IO	I9	OK	61.1067	182.873	1.58144	2.48353	0.0009	0.017516	yes	eukaryotic translation initiation factor 4H [Source:HGNC Symbol;Acc:HGNC:12741]
310	XLOC_005780	HSPB1	ENSGALG00000001926	19:4253517-4255722	IO	I9	OK	716.871	211.872	-1.75852	-3.50872	5e-05	0.00235569	yes	Gallus gallus heat shock 27kDa protein 1 (HSPB1), mRNA. [Source:RefSeq mRNA;Acc:NM_205290]
311	XLOC_005784	NA	NA	19:4339837-4345327	IO	I9	OK	42.0926	13.6932	-1.6201	-2.72544	0.0005	0.0116773	yes	NA
312	XLOC_005786	AP2B1	ENSGALG00000002140	19:4391010-4455887	IO	I9	OK	12.8553	30.5355	1.24812	2.37889	0.00095	0.0178856	yes	adaptor-related protein complex 2, beta 1 subunit [Source:HGNC Symbol;Acc:HGNC:563]
313	XLOC_005796	CHCHD2	ENSGALG00000002495	19:4902070-4904224	IO	I9	OK	1242.16	600.481	-1.04866	-2.09663	0.00445	0.0466417	yes	Gallus gallus coiled-coil-helix-coiled-coil-helix domain containing 2 (CHCHD2), nuclear gene encoding mitochondrial protein, mRNA. [Source:RefSeq mRNA;Acc:NM_001006218]
314	XLOC_005800	SNORD49	ENSGALG00000021738	19:5139643-5141870	IO	I9	OK	267.296	71.5924	-1.90056	-3.17364	5e-05	0.00235569	yes	Small nucleolar RNA SNORD49 [Source:RFAM;Acc:RF00277]
315	XLOC_005810	PRPF8	ENSGALG00000002943	19:5341510-5359506	IO	I9	OK	22.2337	51.2516	1.20485	2.45722	0.00035	0.00936976	yes	pre-mRNA processing factor 8 [Source:HGNC Symbol;Acc:HGNC:17340]
316	XLOC_005821	VTN	ENSGALG00000003589	19:5641392-5645577	IO	I9	OK	30.9959	107.153	1.78952	2.83481	5e-05	0.00235569	yes	Gallus gallus vitronectin (VTN), mRNA. [Source:RefSeq mRNA;Acc:NM_205061]
317	XLOC_005828	SDF2	ENSGALG00000003772	19:5765761-5767653	IO	I9	OK	169.444	38.6993	-2.13043	-3.83251	5e-05	0.00235569	yes	stromal cell-derived factor 2 [Source:HGNC Symbol;Acc:HGNC:10675]
318	XLOC_005829	PROCA1	ENSGALG00000027107	19:5794726-5800539	IO	I9	OK	447.438	57.7619	-2.9535	-3.36835	0.0014	0.0227369	yes	protein interacting with cyclin A1 [Source:HGNC Symbol;Acc:HGNC:28600]
319	XLOC_005830	RAB34	ENSGALG00000026315	19:5794726-5800539	IO	I9	OK	269.279	74.3141	-1.85739	-2.56758	0.00085	0.0168355	yes	RAB34, member RAS oncogene family [Source:HGNC Symbol;Acc:HGNC:16519]
320	XLOC_005831	TLCD1	ENSGALG00000003973	19:5805929-5807619	IO	I9	OK	255.217	87.5646	-1.54331	-2.92037	0.0001	0.00384525	yes	Calfacilitin [Source:UniProtKB/Swiss-Prot;Acc:F1NZP5]
321	XLOC_005840	MYO18A	ENSGALG00000003741	19:5929175-5956101	IO	I9	OK	39.1386	85.6539	1.12993	2.22534	0.0015	0.0237727	yes	myosin XVIIIA [Source:HGNC Symbol;Acc:HGNC:31104]
322	XLOC_005849	TIMM22	ENSGALG00000004383	19:6341885-6345863	IO	I9	OK	121.316	33.3066	-1.86488	-3.44432	5e-05	0.00235569	yes	translocase of inner mitochondrial membrane 22 homolog (yeast) [Source:HGNC Symbol;Acc:HGNC:17317]
323	XLOC_005853	EMC6	ENSGALG00000026492	19:6626226-6640365	IO	I9	OK	61.4719	24.7131	-1.31465	-2.35177	0.0013	0.0216485	yes	ER membrane protein complex subunit 6 [Source:HGNC Symbol;Acc:HGNC:28430]
324	XLOC_005868	PTRH2	ENSGALG00000005150	19:7309230-7366450	IO	I9	OK	769.237	168.258	-2.19275	-2.88847	0.0005	0.0116773	yes	Gallus gallus peptidyl-tRNA hydrolase 2 (PTRH2), nuclear gene encoding mitochondrial protein, mRNA. [Source:RefSeq mRNA;Acc:NM_001040413]
325	XLOC_005879	SYNRG	ENSGALG00000005468	19:8589878-8627313	IO	I9	OK	16.1002	40.6781	1.33718	2.67677	0.00045	0.0109953	yes	synergin, gamma [Source:HGNC Symbol;Acc:HGNC:557]
326	XLOC_005880	DDX52	ENSGALG00000005489	19:8630998-8638175	IO	I9	OK	34.0695	13.0057	-1.38934	-2.36206	0.002	0.0280945	yes	Gallus gallus DEAD (Asp-Glu-Ala-Asp) box polypeptide 52 (DDX52), mRNA. [Source:RefSeq mRNA;Acc:NM_001030725]
327	XLOC_005888	NF1	ENSGALG00000005660	19:9000419-9082184	IO	I9	OK	4.09029	10.4929	1.35915	2.6135	0.0004	0.0101379	yes	neurofibromin 1 [Source:HGNC Symbol;Acc:HGNC:7765]
328	XLOC_005916	TMUB1	ENSGALG00000028513	2:271670-274006	IO	I9	OK	285.151	47.9694	-2.57154	-4.55411	5e-05	0.00235569	yes	transmembrane and ubiquitin-like domain containing 1 [Source:HGNC Symbol;Acc:HGNC:21709]
329	XLOC_005934	SMARCC1	ENSGALG00000005048	2:764232-833143	IO	I9	OK	39.5029	79.3096	1.00554	2.02888	0.00395	0.0433839	yes	SWI/SNF related, matrix associated, actin dependent regulator of chromatin, subfamily c, member 1 [Source:HGNC Symbol;Acc:HGNC:11104]
330	XLOC_005959	NA	NA	2:3978606-3979468	IO	I9	OK	170.869	34.4797	-2.30907	-2.83484	0.00115	0.0200266	yes	NA
331	XLOC_005966	Uncharacterized protein	ENSGALG00000005615	2:4035555-4037648	IO	I9	OK	77.1197	21.921	-1.81478	-2.13155	0.0016	0.0248202	yes	Uncharacterized protein [Source:UniProtKB/TrEMBL;Acc:E1C6C6]
332	XLOC_005966	SNORA9	ENSGALG00000027320	2:4035555-4037648	IO	I9	OK	77.1197	21.921	-1.81478	-2.13155	0.0016	0.0248202	yes	Small nucleolar RNA SNORA9 [Source:RFAM;Acc:RF00411]
333	XLOC_005995	RBM33	ENSGALG00000006372	2:7967756-8053546	IO	I9	OK	6.03138	16.6713	1.46681	2.31405	0.00095	0.0178856	yes	RNA binding motif protein 33 [Source:HGNC Symbol;Acc:HGNC:27223]
334	XLOC_006013	ITGB1	ENSGALG00000007145	2:13975830-14017232	IO	I9	OK	264.958	118.599	-1.15967	-2.40444	0.00125	0.0210553	yes	Gallus gallus integrin, beta 1 (fibronectin receptor, beta polypeptide, antigen CD29 includes MDF2, MSK12) (ITGB1), mRNA. [Source:RefSeq mRNA;Acc:NM_001039254]
335	XLOC_006020	NA	NA	2:15314606-15319386	IO	I9	OK	73.7609	21.4753	-1.78018	-2.62775	0.00055	0.0124925	yes	NA
336	XLOC_006023	MKX	ENSGALG00000007426	2:15606689-15649798	IO	I9	OK	1.46995	8.22472	2.4842	3.29531	0.0027	0.0337438	yes	mohawk homeobox [Source:HGNC Symbol;Acc:HGNC:23729]
337	XLOC_006033	DNAJC1	ENSGALG00000007914	2:17662536-17798689	IO	I9	OK	41.3698	14.4063	-1.52188	-2.64877	0.00045	0.0109953	yes	DnaJ (Hsp40) homolog, subfamily C, member 1 [Source:HGNC Symbol;Acc:HGNC:20090]
338	XLOC_006069	COL1A2	ENSGALG00000009641	2:23702023-23740814	IO	I9	OK	14.0212	41.9721	1.58182	2.94939	5e-05	0.00235569	yes	Gallus gallus collagen, type I, alpha 2 (COL1A2), mRNA. [Source:RefSeq mRNA;Acc:NM_001079714]
339	XLOC_006093	HDAC9	ENSGALG00000010854	2:29228467-29653602	IO	I9	OK	1.58811	11.1731	2.81464	3.39851	0.0001	0.00384525	yes	Gallus gallus histone deacetylase 9 (HDAC9), mRNA. [Source:RefSeq mRNA;Acc:NM_001030981]
340	XLOC_006136	BTD	ENSGALG00000011216	2:34528368-34539038	IO	I9	OK	20.5695	8.2378	-1.32018	-2.24717	0.00365	0.0414523	yes	Gallus gallus biotinidase (BTD), mRNA. [Source:RefSeq mRNA;Acc:NM_001199624]
341	XLOC_006192	PDCD6IP	ENSGALG00000012043	2:45413331-45446155	IO	I9	OK	19.0003	38.5246	1.01976	2.05703	0.00405	0.0439246	yes	Gallus gallus programmed cell death 6 interacting protein (PDCD6IP), mRNA. [Source:RefSeq mRNA;Acc:NM_001030993]
342	XLOC_006208	NT5C3A	ENSGALG00000012192	2:48554424-48578269	IO	I9	OK	81.8566	31.9296	-1.3582	-2.66581	0.0006	0.0132641	yes	Gallus gallus 5'-nucleotidase, cytosolic III (NT5C3), mRNA. [Source:RefSeq mRNA;Acc:NM_204436]
343	XLOC_006229	VOPP1	ENSGALG00000012354	2:52265188-52336359	IO	I9	OK	281.247	78.5244	-1.84062	-3.38126	5e-05	0.00235569	yes	vesicular, overexpressed in cancer, prosurvival protein 1 [Source:HGNC Symbol;Acc:HGNC:34518]
344	XLOC_006243	NA	NA	2:55487527-55492796	IO	I9	OK	0	11.9263	Inf	NA	5e-05	0.00235569	yes	NA
345	XLOC_006274	GMPR	ENSGALG00000012705	2:61611281-61645370	IO	I9	OK	2.11294	11.8804	2.49125	2.2708	0.00185	0.0269006	yes	Gallus gallus guanosine monophosphate reductase (GMPR), mRNA. [Source:RefSeq mRNA;Acc:NM_001030998]
346	XLOC_006278	PAK1IP1	ENSGALG00000012724	2:62185675-62201539	IO	I9	OK	40.2128	17.854	-1.17141	-2.19655	0.0021	0.0288811	yes	p21-activated protein kinase-interacting protein 1-like [Source:RefSeq peptide;Acc:NP_001026170]
347	XLOC_006279	GFOD1	ENSGALG00000012730	2:62220215-62289731	IO	I9	OK	3.22493	12.1726	1.9163	2.76469	0.00015	0.00522912	yes	glucose-fructose oxidoreductase domain containing 1 [Source:HGNC Symbol;Acc:HGNC:21096]
348	XLOC_006280	TBC1D7	ENSGALG00000012731	2:62299424-62310773	IO	I9	OK	28.1628	8.80961	-1.67664	-2.45739	0.0015	0.0237727	yes	TBC1 domain family, member 7 [Source:HGNC Symbol;Acc:HGNC:21066]
349	XLOC_006288	SLC35B3	ENSGALG00000012778	2:64216506-64241303	IO	I9	OK	25.1363	6.20441	-2.01841	-2.54494	0.00095	0.0178856	yes	solute carrier family 35 (adenosine 3'-phospho 5'-phosphosulfate transporter), member B3 [Source:HGNC Symbol;Acc:HGNC:21601]
350	XLOC_006300	LYRM4	ENSGALG00000027339	2:65529217-65613762	IO	I9	OK	91.5772	34.0489	-1.42738	-2.2308	0.00425	0.045142	yes	Gallus gallus LYR motif containing 4 (LYRM4), mRNA. [Source:RefSeq mRNA;Acc:NM_001198888]
351	XLOC_006307	DUSP22	ENSGALG00000027397	2:66490039-66529407	IO	I9	OK	4.22223	15.8001	1.90386	3.13371	0.0002	0.00637655	yes	dual specificity phosphatase 22 [Source:HGNC Symbol;Acc:HGNC:16077]
352	XLOC_006312	BCL2	ENSGALG00000012885	2:67926746-68016866	IO	I9	OK	3.85174	11.955	1.63403	2.3924	0.00075	0.0154497	yes	Gallus gallus B-cell CLL/lymphoma 2 (BCL2), nuclear gene encoding mitochondrial protein, mRNA. [Source:RefSeq mRNA;Acc:NM_205339]
353	XLOC_006340	DAP	ENSGALG00000013002	2:78115687-78159642	IO	I9	OK	33.6799	78.0495	1.2125	2.53785	0.00155	0.0242821	yes	Gallus gallus death-associated protein (DAP), mRNA. [Source:RefSeq mRNA;Acc:NM_001031003]
354	XLOC_006345	FAM173B	ENSGALG00000013043	2:78404318-78411897	IO	I9	OK	0	9.97128	Inf	NA	5e-05	0.00235569	yes	family with sequence similarity 173, member B [Source:HGNC Symbol;Acc:HGNC:27029]
355	XLOC_006388	ERP44	ENSGALG00000013452	2:89261679-89309432	IO	I9	OK	148.264	48.9326	-1.5993	-3.25673	5e-05	0.00235569	yes	endoplasmic reticulum protein 44 [Source:HGNC Symbol;Acc:HGNC:18311]
356	XLOC_006397	ZNF516	ENSGALG00000013660	2:90781040-90880738	IO	I9	OK	1.87707	9.5017	2.3397	3.00318	0.00085	0.0168355	yes	zinc finger protein 516 [Source:HGNC Symbol;Acc:HGNC:28990]
357	XLOC_006408	TMX3	ENSGALG00000013757	2:94235831-94263036	IO	I9	OK	62.1147	29.5165	-1.07341	-2.22559	0.00245	0.0316372	yes	thioredoxin-related transmembrane protein 3 [Source:HGNC Symbol;Acc:HGNC:24718]
358	XLOC_006438	MIB1	ENSGALG00000014974	2:102139213-102212176	IO	I9	OK	13.2643	39.2759	1.56609	3.11488	0.0001	0.00384525	yes	mindbomb E3 ubiquitin protein ligase 1 [Source:HGNC Symbol;Acc:HGNC:21086]
359	XLOC_006461	DTNA	ENSGALG00000015211	2:107131492-107231268	IO	I9	OK	2.60776	8.27025	1.66512	2.58764	0.00095	0.0178856	yes	dystrobrevin, alpha [Source:HGNC Symbol;Acc:HGNC:3057]
360	XLOC_006462	MAPRE2	ENSGALG00000015215	2:107255938-107345823	IO	I9	OK	9.28631	25.6565	1.46615	2.17364	0.0041	0.0442651	yes	Gallus gallus microtubule-associated protein, RP/EB family, member 2 (MAPRE2), mRNA. [Source:RefSeq mRNA;Acc:NM_001031017]
361	XLOC_006481	NA	NA	2:110983903-111017846	IO	I9	OK	25.4115	3.1048	-3.03291	-2.67477	0.0016	0.0248202	yes	NA
362	XLOC_006549	RNF151	ENSGALG00000015957	2:125905863-125921631	IO	I9	OK	4.88546	11.7119	1.26141	2.16884	0.00285	0.0349529	yes	ring finger protein 151 [Source:HGNC Symbol;Acc:HGNC:23235]
363	XLOC_006598	FAM91A1	ENSGALG00000016354	2:137737229-137763841	IO	I9	OK	3.28912	9.12796	1.47259	2.51227	0.0027	0.0337438	yes	family with sequence similarity 91, member A1 [Source:HGNC Symbol;Acc:HGNC:26306]
364	XLOC_006607	MYC	ENSGALG00000016308	2:139316927-139321894	IO	I9	OK	20.2535	7.66029	-1.4027	-2.21111	0.0033	0.0384172	yes	Gallus gallus v-myc myelocytomatosis viral oncogene homolog (MYC), mRNA. [Source:RefSeq mRNA;Acc:NM_001030952]
365	XLOC_006618	RPLP1	ENSGALG00000016172	2:145289504-145290656	IO	I9	OK	7302.95	2531.4	-1.52854	-3.1142	5e-05	0.00235569	yes	Gallus gallus ribosomal protein, large, P1 (RPLP1), mRNA. [Source:RefSeq mRNA;Acc:NM_205322]
366	XLOC_006629	unknown	ENSGALG00000016141	2:148412200-148429763	IO	I9	OK	18.0185	38.1085	1.08063	2.11306	0.0026	0.0327738	yes	Phosphoinositide phospholipase C [Source:UniProtKB/TrEMBL;Acc:F1NY90]
367	XLOC_006630	Uncharacterized protein	ENSGALG00000016136	2:148430434-148443241	IO	I9	OK	2.22113	8.25802	1.8945	2.25662	0.0045	0.0470104	yes	Uncharacterized protein [Source:UniProtKB/TrEMBL;Acc:E1BZF1]
368	XLOC_006672	SETD2	ENSGALG00000005508	2:3872282-3918131	IO	I9	OK	6.28892	26.5084	2.07556	3.92223	5e-05	0.00235569	yes	SET domain containing 2 [Source:HGNC Symbol;Acc:HGNC:18420]
369	XLOC_006699	LMBR1	ENSGALG00000006400	2:8431438-8494298	IO	I9	OK	6.92004	26.8982	1.95866	3.18836	5e-05	0.00235569	yes	Gallus gallus limb region 1 homolog (mouse) (LMBR1), mRNA. [Source:RefSeq mRNA;Acc:NM_204172]
370	XLOC_006778	CDK6	ENSGALG00000009476	2:22841705-22963344	IO	I9	OK	1.82472	10.439	2.51624	2.22406	0.00265	0.0332938	yes	Gallus gallus cyclin-dependent kinase 6 (CDK6), mRNA. [Source:RefSeq mRNA;Acc:NM_001007892]
371	XLOC_006795	NDUFA4	ENSGALG00000025999	2:26144941-26148789	IO	I9	OK	261.346	118.921	-1.13597	-2.21833	0.00205	0.0285023	yes	NDUFA4, mitochondrial complex associated [Source:HGNC Symbol;Acc:HGNC:7687]
372	XLOC_006811	TWISTNB	ENSGALG00000010863	2:29883184-29887663	IO	I9	OK	41.3072	14.2579	-1.53463	-2.83173	0.00025	0.00741199	yes	Gallus gallus TWIST neighbor (TWISTNB), mRNA. [Source:RefSeq mRNA;Acc:NM_001199615]
373	XLOC_006818	NA	NA	2:31006549-31010439	IO	I9	OK	561.34	219.058	-1.35756	-2.09151	0.0048	0.0492524	yes	NA
374	XLOC_006884	NKIRAS1	ENSGALG00000011289	2:37756331-37768700	IO	I9	OK	58.4611	16.0522	-1.8647	-2.37992	0.0033	0.0384172	yes	NFKB inhibitor interacting Ras-like 1 [Source:HGNC Symbol;Acc:HGNC:17899]
375	XLOC_006906	RPL14	ENSGALG00000011523	2:41761656-41764799	IO	I9	OK	3202.04	1523.54	-1.07157	-2.24311	0.00305	0.0365347	yes	Uncharacterized protein [Source:UniProtKB/TrEMBL;Acc:F6R347]
376	XLOC_006926	SNRPD1	ENSGALG00000011842	2:43407370-43412028	IO	I9	OK	666.893	182.371	-1.87058	-3.75215	5e-05	0.00235569	yes	Gallus gallus small nuclear ribonucleoprotein D1 polypeptide 16kDa (SNRPD1), mRNA. [Source:RefSeq mRNA;Acc:NM_001277998]
377	XLOC_006929	LARS2	ENSGALG00000011877	2:43475167-43560199	IO	I9	OK	6.29227	15.4372	1.29476	2.15095	0.00425	0.045142	yes	leucyl-tRNA synthetase 2, mitochondrial [Source:HGNC Symbol;Acc:HGNC:17095]
378	XLOC_006939	EIF1B	ENSGALG00000011941	2:44557273-44561335	IO	I9	OK	51.3808	20.7564	-1.30767	-2.27194	0.0032	0.0377612	yes	eukaryotic translation initiation factor 1B [Source:HGNC Symbol;Acc:HGNC:30792]
379	XLOC_006941	RPSA	ENSGALG00000011951	2:44935745-44940493	IO	I9	OK	5879.97	2318.36	-1.3427	-2.58676	0.0003	0.00836047	yes	Gallus gallus ribosomal protein SA (RPSA), mRNA. [Source:RefSeq mRNA;Acc:NM_001007823]
380	XLOC_006985	PDIA4	ENSGALG00000012415	2:54483349-54494895	IO	I9	OK	165.172	74.796	-1.14294	-2.50916	0.0017	0.0256604	yes	Gallus gallus protein disulfide isomerase family A, member 4 (PDIA4), mRNA. [Source:RefSeq mRNA;Acc:NM_001006370]
381	XLOC_007058	PHLPP1	ENSGALG00000012888	2:68064308-68172342	IO	I9	OK	7.76638	18.683	1.26641	2.31532	0.0026	0.0327738	yes	PH domain and leucine rich repeat protein phosphatase 1 [Source:HGNC Symbol;Acc:HGNC:20610]
382	XLOC_007157	RNMT	ENSGALG00000013889	2:96463807-96481816	IO	I9	OK	7.80434	20.7963	1.41398	2.12517	0.0039	0.0430584	yes	RNA (guanine-7-) methyltransferase [Source:HGNC Symbol;Acc:HGNC:10075]
383	XLOC_007158	LDLRAD4	_	2:96515525-96531370	IO	I9	OK	34.6813	8.50205	-2.02828	-2.24281	0.0025	0.0319792	yes	_
384	XLOC_007173	RALBP1	ENSGALG00000008405	2:98407579-98438734	IO	I9	OK	18.8925	41.9659	1.1514	2.33955	0.0019	0.0273767	yes	Gallus gallus ralA binding protein 1 (RALBP1), mRNA. [Source:RefSeq mRNA;Acc:NM_001031575]
385	XLOC_007210	CDH2	ENSGALG00000015132	2:104448444-104562821	IO	I9	OK	10.0298	2.14604	-2.22454	-2.50313	0.0026	0.0327738	yes	Gallus gallus cadherin 2, type 1, N-cadherin (neuronal) (CDH2), mRNA. [Source:RefSeq mRNA;Acc:NM_001001615]
386	XLOC_007236	RPS20	ENSGALG00000014432	2:110901397-110904291	IO	I9	OK	5276.28	2128.74	-1.30952	-2.57306	0.0004	0.0101379	yes	ribosomal protein S20 [Source:HGNC Symbol;Acc:HGNC:10405]
387	XLOC_007248	ASPH	ENSGALG00000015479	2:112979889-113084210	IO	I9	OK	218.493	99.6642	-1.13244	-2.37474	0.0024	0.031182	yes	aspartate beta-hydroxylase [Source:HGNC Symbol;Acc:HGNC:757]
388	XLOC_007268	TRAM1	ENSGALG00000015629	2:116439176-116455290	IO	I9	OK	133.974	48.2243	-1.47412	-2.87664	0.0002	0.00637655	yes	Gallus gallus translocation associated membrane protein 1 (TRAM1), mRNA. [Source:RefSeq mRNA;Acc:NM_204400]
389	XLOC_007314	TP53INP1	ENSGALG00000015987	2:126170345-126183360	IO	I9	OK	3.95581	24.5956	2.63635	4.87339	5e-05	0.00235569	yes	Gallus gallus tumor protein p53 inducible nuclear protein 1 (TP53INP1), mRNA. [Source:RefSeq mRNA;Acc:NM_001030946]
390	XLOC_007351	TRPS1	ENSGALG00000016123	2:134043641-134252747	IO	I9	OK	3.68929	10.768	1.54534	2.93295	0.00015	0.00522912	yes	trichorhinophalangeal syndrome I [Source:HGNC Symbol;Acc:HGNC:12340]
391	XLOC_007448	NA	NA	2:58972339-58973389	IO	I9	OK	38.1284	10.8229	-1.81677	-2.40635	0.00295	0.035719	yes	NA
392	XLOC_007491	NCOA6	ENSGALG00000001182	20:500204-532895	IO	I9	OK	3.10813	10.5368	1.76132	2.95638	0.0002	0.00637655	yes	nuclear receptor coactivator 6 [Source:HGNC Symbol;Acc:HGNC:15936]
393	XLOC_007525	TOP1	ENSGALG00000003681	20:5180401-5242581	IO	I9	OK	35.0302	82.2896	1.23211	2.48248	0.00075	0.0154497	yes	Gallus gallus topoisomerase (DNA) I (TOP1), mRNA. [Source:RefSeq mRNA;Acc:NM_205110]
394	XLOC_007550	STAU1	ENSGALG00000004736	20:6775254-6805378	IO	I9	OK	15.175	40.9804	1.43324	2.69465	0.00045	0.0109953	yes	Gallus gallus staufen, RNA binding protein, homolog 1 (Drosophila) (STAU1), mRNA. [Source:RefSeq mRNA;Acc:NM_001012831]
395	XLOC_007551	SNORD12	ENSGALG00000028789	20:6811676-6816196	IO	I9	OK	268.253	98.9861	-1.4383	-2.41487	0.00065	0.0139483	yes	Small nucleolar SNORD12/SNORD106 [Source:RFAM;Acc:RF00581]
396	XLOC_007566	OSBPL2	ENSGALG00000005195	20:8140756-8171012	IO	I9	OK	4.03345	16.7326	2.05258	3.15141	5e-05	0.00235569	yes	Gallus gallus oxysterol binding protein-like 2 (OSBPL2), mRNA. [Source:RefSeq mRNA;Acc:NM_001008448]
397	XLOC_007581	ARFGAP1	ENSGALG00000005781	20:9132389-9150481	IO	I9	OK	7.39123	18.2561	1.30449	2.39593	0.0006	0.0132641	yes	Gallus gallus ADP-ribosylation factor GTPase activating protein 1 (ARFGAP1), mRNA. [Source:RefSeq mRNA;Acc:NM_001030857]
398	XLOC_007592	ZBTB46	ENSGALG00000006062	20:9917407-9954256	IO	I9	OK	3.48043	16.0644	2.20653	2.3304	0.00315	0.0374031	yes	zinc finger and BTB domain containing 46 [Source:HGNC Symbol;Acc:HGNC:16094]
399	XLOC_007597	FKBP12	ENSGALG00000027151	20:10173342-10175225	IO	I9	OK	485.065	226.01	-1.10179	-2.18417	0.0022	0.0296144	yes	peptidyl-prolyl cis-trans isomerase FKBP1A [Source:RefSeq peptide;Acc:NP_989661]
400	XLOC_007612	TPX2	ENSGALG00000006267	20:10378651-10392964	IO	I9	OK	19.8522	52.2581	1.39636	2.651	0.0003	0.00836047	yes	Gallus gallus TPX2, microtubule-associated, homolog (Xenopus laevis) (TPX2), mRNA. [Source:RefSeq mRNA;Acc:NM_204437]
401	XLOC_007646	NA	NA	20:11230725-11237042	IO	I9	OK	369.884	128.547	-1.52478	-2.2999	0.0032	0.0377612	yes	NA
402	XLOC_007647	CTSZ	ENSGALG00000007462	20:11240083-11244865	IO	I9	OK	191.287	79.304	-1.27027	-2.4123	0.00105	0.0190703	yes	cathepsin Z [Source:HGNC Symbol;Acc:HGNC:2547]
403	XLOC_007650	PPP4R1L	_	20:11575895-11596573	IO	I9	OK	2.87426	10.297	1.84096	2.96553	0.00015	0.00522912	yes	_
404	XLOC_007653	BMP7	ENSGALG00000007668	20:12026080-12069868	IO	I9	OK	2.92074	45.4873	3.96106	6.08285	5e-05	0.00235569	yes	bone morphogenetic protein 7 [Source:HGNC Symbol;Acc:HGNC:1074]
405	XLOC_007660	ZNF217	ENSGALG00000007799	20:12856937-12883698	IO	I9	OK	12.5733	27.7137	1.14024	2.29356	0.00235	0.0307845	yes	zinc finger protein 217 [Source:HGNC Symbol;Acc:HGNC:13009]
406	XLOC_007679	HELZ2	ENSGALG00000006138	20:14260722-14278036	IO	I9	OK	0.957711	10.0966	3.39813	4.69463	5e-05	0.00235569	yes	helicase with zinc finger 2, transcriptional coactivator [Source:HGNC Symbol;Acc:HGNC:30021]
407	XLOC_007684	Uncharacterized protein	ENSGALG00000001209	20:534962-545806	IO	I9	OK	10.6489	28.4954	1.42002	1.69532	0.0022	0.0296144	yes	Uncharacterized protein [Source:UniProtKB/TrEMBL;Acc:E1BSV0]
408	XLOC_007689	RALGAPB	ENSGALG00000001420	20:731977-793938	IO	I9	OK	3.5556	13.4415	1.91853	3.41906	5e-05	0.00235569	yes	Gallus gallus Ral GTPase activating protein, beta subunit (non-catalytic) (RALGAPB), mRNA. [Source:RefSeq mRNA;Acc:NM_001030846]
409	XLOC_007718	SOGA1	ENSGALG00000003409	20:3022845-3045691	IO	I9	OK	5.45692	28.1635	2.36767	4.11909	5e-05	0.00235569	yes	suppressor of glucose, autophagy associated 1 [Source:HGNC Symbol;Acc:HGNC:16111]
410	XLOC_007729	PIGT	ENSGALG00000003909	20:5439543-5445478	IO	I9	OK	158.416	63.7497	-1.31323	-2.58975	0.00025	0.00741199	yes	phosphatidylinositol glycan anchor biosynthesis, class T [Source:HGNC Symbol;Acc:HGNC:14938]
411	XLOC_007731	SYS1	ENSGALG00000003929	20:5464903-5467153	IO	I9	OK	58.9031	22.1425	-1.41153	-2.26065	0.00375	0.0420858	yes	Gallus gallus SYS1 Golgi-localized integral membrane protein homolog (S. cerevisiae) (SYS1), mRNA. [Source:RefSeq mRNA;Acc:NM_001278005]
412	XLOC_007751	ZMYND8	ENSGALG00000004542	20:6108381-6173319	IO	I9	OK	4.96454	12.0995	1.28522	2.21618	0.00225	0.0299905	yes	zinc finger, MYND-type containing 8 [Source:HGNC Symbol;Acc:HGNC:9397]
413	XLOC_007752	SULF2	ENSGALG00000004593	20:6259264-6359589	IO	I9	OK	11.6881	33.7935	1.53171	2.71738	0.0005	0.0116773	yes	sulfatase 2 [Source:HGNC Symbol;Acc:HGNC:20392]
414	XLOC_007763	RPS21	ENSGALG00000005338	20:8282586-8286470	IO	I9	OK	1229.19	326.908	-1.91075	-3.85961	5e-05	0.00235569	yes	ribosomal protein S21 [Source:HGNC Symbol;Acc:HGNC:10409]
415	XLOC_007788	DNAJC5	ENSGALG00000006046	20:9863474-9882697	IO	I9	OK	5.86838	20.7201	1.82	3.41186	5e-05	0.00235569	yes	Gallus gallus DnaJ (Hsp40) homolog, subfamily C, member 5 (DNAJC5), transcript variant 1, mRNA. [Source:RefSeq mRNA;Acc:NM_001278008]
416	XLOC_007806	PDRG1	ENSGALG00000006464	20:10431991-10433839	IO	I9	OK	160.226	44.4835	-1.84877	-2.98679	0.0002	0.00637655	yes	p53 and DNA-damage regulated 1 [Source:HGNC Symbol;Acc:HGNC:16119]
417	XLOC_007807	PLAGL2	ENSGALG00000006586	20:10478607-10483343	IO	I9	OK	1.28419	8.56833	2.73816	2.53395	0.00285	0.0349529	yes	pleiomorphic adenoma gene-like 2 [Source:HGNC Symbol;Acc:HGNC:9047]
418	XLOC_007839	RAB22A	ENSGALG00000007554	20:11556853-11575679	IO	I9	OK	3.23839	10.9909	1.76296	3.3992	0.0001	0.00384525	yes	Gallus gallus RAB22A, member RAS oncogene family (RAB22A), mRNA. [Source:RefSeq mRNA;Acc:NM_001030867]
419	XLOC_007860	PTPN1	ENSGALG00000008010	20:13881172-13922802	IO	I9	OK	3.24461	10.7891	1.73346	2.50667	0.00075	0.0154497	yes	Gallus gallus protein tyrosine phosphatase, non-receptor type 1 (PTPN1), mRNA. [Source:RefSeq mRNA;Acc:NM_204875]
420	XLOC_007911	GNB1	ENSGALG00000001334	21:1944376-1963884	IO	I9	OK	51.3433	105.665	1.04125	2.17393	0.00345	0.0397984	yes	Gallus gallus guanine nucleotide binding protein (G protein), beta polypeptide 1 (GNB1), mRNA. [Source:RefSeq mRNA;Acc:NM_001012835]
421	XLOC_007912	NADK	ENSGALG00000001359	21:1976621-1996540	IO	I9	OK	10.5616	39.1287	1.8894	3.9639	5e-05	0.00235569	yes	Gallus gallus NAD kinase (NADK), mRNA. [Source:RefSeq mRNA;Acc:NM_001030870]
422	XLOC_007918	MRPL20	ENSGALG00000001542	21:2211731-2214313	IO	I9	OK	201.029	89.2669	-1.1712	-2.18288	0.00275	0.0341	yes	Gallus gallus mitochondrial ribosomal protein L20 (MRPL20), nuclear gene encoding mitochondrial protein, mRNA. [Source:RefSeq mRNA;Acc:NM_001278042]
423	XLOC_007919	CCNL2	ENSGALG00000001551	21:2214744-2223446	IO	I9	OK	34.322	11.7031	-1.55224	-2.7596	0.00025	0.00741199	yes	Gallus gallus cyclin L2 (CCNL2), mRNA. [Source:RefSeq mRNA;Acc:NM_204470]
424	XLOC_007929	SDF4	ENSGALG00000001872	21:2532754-2546514	IO	I9	OK	54.46	23.637	-1.20415	-2.45446	0.00125	0.0210553	yes	Gallus gallus stromal cell derived factor 4 (SDF4), mRNA. [Source:RefSeq mRNA;Acc:NM_001006302]
425	XLOC_007941	TMEM201	ENSGALG00000002527	21:3421286-3446614	IO	I9	OK	5.37438	14.9129	1.47239	2.30522	0.00165	0.0252664	yes	transmembrane protein 201 [Source:HGNC Symbol;Acc:HGNC:33719]
426	XLOC_007965	MINOS1	ENSGALG00000004039	21:4740499-4754491	IO	I9	OK	433.876	202.391	-1.10014	-2.17656	0.00285	0.0349529	yes	Gallus gallus mitochondrial inner membrane organizing system 1 (MINOS1), nuclear gene encoding mitochondrial protein, mRNA. [Source:RefSeq mRNA;Acc:NM_001277905]
427	XLOC_007966	NBL1	ENSGALG00000004043	21:4764693-4774309	IO	I9	OK	24.4451	57.9647	1.24563	2.16192	0.00215	0.0293356	yes	Gallus gallus neuroblastoma, suppression of tumorigenicity 1 (NBL1), mRNA. [Source:RefSeq mRNA;Acc:NM_204149]
428	XLOC_007972	PINK1	ENSGALG00000003109	21:4897970-4906221	IO	I9	OK	44.2667	20.9912	-1.07644	-2.06559	0.00425	0.045142	yes	PTEN induced putative kinase 1 [Source:HGNC Symbol;Acc:HGNC:14581]
429	XLOC_007994	NA	NA	21:6530335-6556604	IO	I9	OK	395.903	75.0232	-2.39974	-3.65398	5e-05	0.00235569	yes	NA
430	XLOC_008001	DDOST	ENSGALG00000010073	21:6762181-6768308	IO	I9	OK	183.467	76.8709	-1.25501	-2.51804	0.0005	0.0116773	yes	Gallus gallus dolichyl-diphosphooligosaccharide--protein glycosyltransferase (DDOST), mRNA. [Source:RefSeq mRNA;Acc:NM_001168008]
431	XLOC_008005	ARHGEF10L	ENSGALG00000000449	21:96553-116975	IO	I9	OK	2.73155	8.83523	1.69355	2.25514	0.00255	0.0323794	yes	Rho guanine nucleotide exchange factor (GEF) 10-like [Source:HGNC Symbol;Acc:HGNC:25540]
432	XLOC_008061	RERE	ENSGALG00000002232	21:3033462-3151970	IO	I9	OK	5.19923	16.3992	1.65726	2.87501	0.00015	0.00522912	yes	arginine-glutamic acid dipeptide (RE) repeats [Source:HGNC Symbol;Acc:HGNC:9965]
433	XLOC_008074	SRM	ENSGALG00000003039	21:4110838-4116088	IO	I9	OK	234.74	110.83	-1.08272	-2.1713	0.0036	0.0409823	yes	spermidine synthase [Source:HGNC Symbol;Acc:HGNC:11296]
434	XLOC_008080	EPHA2	ENSGALG00000023768	21:4318354-4326236	IO	I9	OK	28.7454	10.5984	-1.43949	-2.45531	0.0016	0.0248202	yes	Uncharacterized protein [Source:UniProtKB/TrEMBL;Acc:F1NP16]
435	XLOC_008088	EMC1	ENSGALG00000003969	21:4656680-4666658	IO	I9	OK	120.852	60.0698	-1.00853	-1.99394	0.00475	0.0488447	yes	Gallus gallus ER membrane protein complex subunit 1 (EMC1), mRNA. [Source:RefSeq mRNA;Acc:NM_001012838]
436	XLOC_008117	MFN2	ENSGALG00000004523	21:5503259-5514001	IO	I9	OK	3.55647	18.0319	2.34204	3.31781	5e-05	0.00235569	yes	mitofusin 2 [Source:HGNC Symbol;Acc:HGNC:16877]
437	XLOC_008126	EPHB2	ENSGALG00000004741	21:5940605-6038947	IO	I9	OK	6.46979	16.5514	1.35516	2.32835	0.0014	0.0227369	yes	ephrin type-B receptor 2 precursor [Source:RefSeq peptide;Acc:NP_996834]
438	XLOC_008137	SLC2A1	ENSGALG00000004889	21:6448912-6459194	IO	I9	OK	203.722	95.9758	-1.08586	-2.06047	0.004	0.0437312	yes	Gallus gallus solute carrier family 2 (facilitated glucose transporter), member 1 (SLC2A1), mRNA. [Source:RefSeq mRNA;Acc:NM_205209]
439	XLOC_008146	NA	NA	21:5932902-5934251	IO	I9	OK	29.2498	7.86234	-1.8954	-2.5023	0.0023	0.0304438	yes	NA
440	XLOC_008152	AAK1	ENSGALG00000000019	22:28101-93641	IO	I9	OK	6.81954	19.8682	1.54271	2.49961	0.0005	0.0116773	yes	AP2 associated kinase 1 [Source:HGNC Symbol;Acc:HGNC:19679]
441	XLOC_008152	Uncharacterized protein	ENSGALG00000025953	22:28101-93641	IO	I9	OK	6.81954	19.8682	1.54271	2.49961	0.0005	0.0116773	yes	Uncharacterized protein [Source:UniProtKB/TrEMBL;Acc:R4GIB3]
442	XLOC_008171	TVB	ENSGALG00000000452	22:1269938-1276509	IO	I9	OK	60.1828	21.6512	-1.4749	-2.63932	0.00035	0.00936976	yes	Gallus gallus tumor necrosis factor receptor superfamily, member 10b (TNFRSF10B), mRNA. [Source:RefSeq mRNA;Acc:NM_204115]
443	XLOC_008187	DDHD2	ENSGALG00000003264	22:2274521-2282483	IO	I9	OK	5.3987	23.7461	2.13701	3.28058	5e-05	0.00235569	yes	DDHD domain containing 2 [Source:HGNC Symbol;Acc:HGNC:29106]
444	XLOC_008189	TACC1	ENSGALG00000024103	22:2384464-2399036	IO	I9	OK	6.41528	17.0945	1.41394	2.23107	0.00255	0.0323794	yes	transforming, acidic coiled-coil containing protein 1 [Source:HGNC Symbol;Acc:HGNC:11522]
445	XLOC_008197	unknown	ENSGALG00000003492	22:2588924-2597336	IO	I9	OK	169.848	59.2195	-1.5201	-2.39034	0.00055	0.0124925	yes	Gallus gallus smooth muscle protein phosphatase type 1-binding subunit (LOC395787), mRNA. [Source:RefSeq mRNA;Acc:NM_204945]
446	XLOC_008197	GINS4	ENSGALG00000026581	22:2588924-2597336	IO	I9	OK	169.848	59.2195	-1.5201	-2.39034	0.00055	0.0124925	yes	GINS complex subunit 4 (Sld5 homolog) [Source:HGNC Symbol;Acc:HGNC:28226]
447	XLOC_008211	SNRNP27	ENSGALG00000013883	22:2954542-2956363	IO	I9	OK	117.354	33.0509	-1.8281	-3.0988	0.0001	0.00384525	yes	small nuclear ribonucleoprotein 27kDa (U4/U6.U5) [Source:HGNC Symbol;Acc:HGNC:30240]
448	XLOC_008216	SLC20A1	ENSGALG00000013740	22:4002236-4025389	IO	I9	OK	222.535	84.4956	-1.39709	-2.85488	0.0002	0.00637655	yes	solute carrier family 20 (phosphate transporter), member 1 [Source:HGNC Symbol;Acc:HGNC:10946]
449	XLOC_008273	SNRPG	ENSGALG00000028409	22:2992405-2994372	IO	I9	OK	605.109	257.483	-1.23271	-2.19453	0.00225	0.0299905	yes	small nuclear ribonucleoprotein polypeptide G [Source:HGNC Symbol;Acc:HGNC:11163]
450	XLOC_008301	WDTC1	ENSGALG00000000943	23:1885356-1908982	IO	I9	OK	8.40152	21.3691	1.34681	2.49788	0.00085	0.0168355	yes	WD and tetratricopeptide repeats 1 [Source:HGNC Symbol;Acc:HGNC:29175]
451	XLOC_008317	EPB41	ENSGALG00000001329	23:2553325-2622521	IO	I9	OK	8.35169	35.2884	2.07905	3.81902	5e-05	0.00235569	yes	Gallus gallus erythrocyte membrane protein band 4.1 (elliptocytosis 1, RH-linked) (EPB41), mRNA. [Source:RefSeq mRNA;Acc:NM_001168004]
452	XLOC_008359	SMIM12	ENSGALG00000002526	23:4379947-4393033	IO	I9	OK	17.0035	6.63868	-1.35687	-2.37306	0.0019	0.0273767	yes	Gallus gallus small integral membrane protein 12 (SMIM12), mRNA. [Source:RefSeq mRNA;Acc:NM_001271991]
453	XLOC_008368	TMEM39B	ENSGALG00000003287	23:5056073-5062103	IO	I9	OK	43.0686	9.52555	-2.17676	-3.18658	0.00015	0.00522912	yes	Gallus gallus transmembrane protein 39B (TMEM39B), mRNA. [Source:RefSeq mRNA;Acc:NM_001006313]
454	XLOC_008383	Uncharacterized protein	ENSGALG00000003693	23:5293423-5407956	IO	I9	OK	41.1473	10.0437	-2.03451	-2.38724	0.002	0.0280945	yes	Uncharacterized protein [Source:UniProtKB/TrEMBL;Acc:E1C245]
455	XLOC_008386	MFSD2A	ENSGALG00000003879	23:5493066-5500744	IO	I9	OK	153.344	36.6699	-2.06411	-3.92003	5e-05	0.00235569	yes	major facilitator superfamily domain containing 2A [Source:HGNC Symbol;Acc:HGNC:25897]
456	XLOC_008424	KDM1A	ENSGALG00000000840	23:1686620-1716555	IO	I9	OK	9.92901	36.3319	1.87152	3.75825	5e-05	0.00235569	yes	lysine (K)-specific demethylase 1A [Source:HGNC Symbol;Acc:HGNC:29079]
457	XLOC_008425	ZMPSTE24	ENSGALG00000000855	23:1717811-1732306	IO	I9	OK	69.2475	22.5848	-1.61641	-3.19251	5e-05	0.00235569	yes	zinc metallopeptidase STE24 [Source:HGNC Symbol;Acc:HGNC:12877]
458	XLOC_008435	WASF2	ENSGALG00000014012	23:1950715-1980118	IO	I9	OK	14.0695	29.825	1.08395	2.08364	0.00285	0.0349529	yes	WAS protein family, member 2 [Source:HGNC Symbol;Acc:HGNC:12733]
459	XLOC_008450	TMEM57	ENSGALG00000001067	23:2324813-2336890	IO	I9	OK	62.0321	23.2085	-1.41836	-2.67789	0.00025	0.00741199	yes	Gallus gallus transmembrane protein 57 (TMEM57), mRNA. [Source:RefSeq mRNA;Acc:NM_001030895]
460	XLOC_008456	SNORA16	ENSGALG00000017845	23:2506230-2508663	IO	I9	OK	631.69	298.716	-1.08044	-2.11976	0.00315	0.0374031	yes	Small nucleolar RNA SNORA16B/SNORA16A family [Source:RFAM;Acc:RF00190]
461	XLOC_008478	AGO3	ENSGALG00000021631	23:4111292-4133770	IO	I9	OK	3.99034	13.137	1.71906	2.78995	0.00065	0.0139483	yes	Gallus gallus eukaryotic translation initiation factor 2C, 3 (EIF2C3), mRNA. [Source:RefSeq mRNA;Acc:NM_001030900]
462	XLOC_008479	AGO1	ENSGALG00000002249	23:4136167-4153018	IO	I9	OK	3.76356	11.6095	1.62514	2.35947	0.00155	0.0242821	yes	argonaute RISC catalytic component 1 [Source:HGNC Symbol;Acc:HGNC:3262]
463	XLOC_008489	PEF1	ENSGALG00000003215	23:4918791-4920966	IO	I9	OK	101.057	40.0227	-1.33628	-2.32665	0.00155	0.0242821	yes	penta-EF-hand domain containing 1 [Source:HGNC Symbol;Acc:HGNC:30009]
464	XLOC_008535	SIK2	ENSGALG00000000312	24:62298-96599	IO	I9	OK	2.54414	10.1855	2.00127	2.35149	0.00355	0.040583	yes	salt-inducible kinase 2 [Source:HGNC Symbol;Acc:HGNC:21680]
465	XLOC_008536	FEZ1	ENSGALG00000010422	24:121486-131479	IO	I9	OK	45.4723	144.125	1.66426	2.93692	0.0001	0.00384525	yes	fasciculation and elongation protein zeta 1 (zygin I) [Source:HGNC Symbol;Acc:HGNC:3659]
466	XLOC_008542	SRPR	ENSGALG00000001053	24:395901-404137	IO	I9	OK	172.224	86.5053	-0.993426	-1.98106	0.0047	0.0484877	yes	Gallus gallus signal recognition particle receptor (docking protein) (SRPR), mRNA. [Source:RefSeq mRNA;Acc:NM_001039277]
467	XLOC_008553	NFRKB	ENSGALG00000001306	24:1535888-1554461	IO	I9	OK	3.1665	8.31531	1.39288	2.34986	0.0015	0.0237727	yes	Gallus gallus nuclear factor related to kappaB binding protein (NFRKB), mRNA. [Source:RefSeq mRNA;Acc:NM_001198556]
468	XLOC_008628	PREP2	ENSGALG00000000316	24:133661-197762	IO	I9	OK	6.78424	19.1945	1.50043	2.10325	0.00375	0.0420858	yes	Gallus gallus PBX/knotted 1 homeobox 2 (PKNOX2), mRNA. [Source:RefSeq mRNA;Acc:NM_204226]
469	XLOC_008637	STT3A	ENSGALG00000000970	24:377393-384267	IO	I9	OK	261.588	100.019	-1.38702	-2.78885	5e-05	0.00235569	yes	serine/threonine-protein kinase Chk1 [Source:RefSeq peptide;Acc:NP_989676]
470	XLOC_008649	ZBTB44	ENSGALG00000001341	24:1593497-1633229	IO	I9	OK	6.36138	19.2336	1.59622	3.04307	0.0001	0.00384525	yes	zinc finger and BTB domain containing 44 [Source:HGNC Symbol;Acc:HGNC:25001]
471	XLOC_008656	NCAPD3	ENSGALG00000001491	24:2516847-2542717	IO	I9	OK	2.61327	11.9243	2.18997	3.23843	0.0003	0.00836047	yes	non-SMC condensin II complex, subunit D3 [Source:HGNC Symbol;Acc:HGNC:28952]
472	XLOC_008669	ARHGEF12	ENSGALG00000006663	24:3709627-3775266	IO	I9	OK	4.69311	16.6501	1.82691	3.38728	5e-05	0.00235569	yes	Rho guanine nucleotide exchange factor (GEF) 12 [Source:HGNC Symbol;Acc:HGNC:14193]
473	XLOC_008685	Uncharacterized protein	ENSGALG00000006899	24:4389354-4392182	IO	I9	OK	1136.54	461.763	-1.29942	-2.56958	0.0006	0.0132641	yes	Uncharacterized protein [Source:UniProtKB/TrEMBL;Acc:F1NIL3]
474	XLOC_008690	CADM1	ENSGALG00000014582	24:4664468-4732605	IO	I9	OK	4.90284	16.1052	1.71584	2.72478	0.00015	0.00522912	yes	cell adhesion molecule 1 [Source:HGNC Symbol;Acc:HGNC:5951]
475	XLOC_008697	APOA1	ENSGALG00000007114	24:5106237-5107725	IO	I9	OK	121.241	17.2491	-2.81329	-3.7185	0.00015	0.00522912	yes	Gallus gallus apolipoprotein A-I (APOA1), mRNA. [Source:RefSeq mRNA;Acc:NM_205525]
476	XLOC_008702	BACE1	ENSGALG00000007298	24:5257342-5267513	IO	I9	OK	76.2993	159.14	1.06056	2.07797	0.0037	0.0417957	yes	beta-site APP-cleaving enzyme 1 [Source:HGNC Symbol;Acc:HGNC:933]
477	XLOC_008744	LAMTOR2	ENSGALG00000018760	25:161292-163569	IO	I9	OK	520.037	120.712	-2.10704	-3.67651	5e-05	0.00235569	yes	late endosomal/lysosomal adaptor, MAPK and MTOR activator 2 [Source:HGNC Symbol;Acc:HGNC:29796]
478	XLOC_008754	Uncharacterized protein	ENSGALG00000022570	25:452668-458076	IO	I9	OK	455.557	145.034	-1.65124	-3.31867	5e-05	0.00235569	yes	Uncharacterized protein [Source:UniProtKB/TrEMBL;Acc:H9L369]
479	XLOC_008755	MRPL24	ENSGALG00000013242	25:458647-459713	IO	I9	OK	178.053	45.6207	-1.96455	-3.20066	0.0001	0.00384525	yes	mitochondrial ribosomal protein L24 [Source:HGNC Symbol;Acc:HGNC:14037]
480	XLOC_008756	NA	NA	25:462314-466134	IO	I9	OK	41.351	16.8037	-1.29914	-2.23333	0.00295	0.035719	yes	NA
481	XLOC_008766	S100A4	ENSGALG00000026613	25:727118-727862	IO	I9	OK	1650.32	358.108	-2.20428	-4.34361	5e-05	0.00235569	yes	S100 calcium binding protein A4 [Source:HGNC Symbol;Acc:HGNC:10494]
482	XLOC_008792	S100A11	ENSGALG00000009163	25:1153917-1155640	IO	I9	OK	125.097	37.7887	-1.72702	-2.40535	0.00355	0.040583	yes	Gallus gallus S100 calcium binding protein A11 (S100A11), mRNA. [Source:RefSeq mRNA;Acc:NM_205166]
483	XLOC_008797	CKS1B	ENSGALG00000028664	25:1270594-1283700	IO	I9	OK	476.951	95.7117	-2.31707	-2.42406	0.00465	0.0482596	yes	Gallus gallus CDC28 protein kinase regulatory subunit 1B (CKS1B), mRNA. [Source:RefSeq mRNA;Acc:NM_001112806]
484	XLOC_008799	C1orf43	ENSGALG00000013547	25:1322852-1326821	IO	I9	OK	214.997	45.754	-2.23235	-4.12308	5e-05	0.00235569	yes	chromosome 1 open reading frame 43 [Source:HGNC Symbol;Acc:HGNC:29876]
485	XLOC_008821	SSR2	ENSGALG00000000764	25:1696345-1699757	IO	I9	OK	639.996	96.4624	-2.73002	-5.23783	5e-05	0.00235569	yes	Gallus gallus signal sequence receptor, beta (translocon-associated protein beta) (SSR2), mRNA. [Source:RefSeq mRNA;Acc:NM_001006561]
486	XLOC_008885	NA	NA	25:1298503-1299042	IO	I9	OK	160.48	46.8584	-1.77601	-2.46386	0.00235	0.0307845	yes	NA
487	XLOC_008889	ASH1L	ENSGALG00000014638	25:1383882-1419351	IO	I9	OK	26.3955	10.1178	-1.3834	-2.74822	0.00025	0.00741199	yes	ash1 (absent, small, or homeotic)-like (Drosophila) [Source:HGNC Symbol;Acc:HGNC:19088]
488	XLOC_008899	MRPS21	ENSGALG00000000456	25:1561762-1563334	IO	I9	OK	356.773	105.901	-1.75229	-2.89303	0.0002	0.00637655	yes	Gallus gallus mitochondrial ribosomal protein S21 (MRPS21), nuclear gene encoding mitochondrial protein, mRNA. [Source:RefSeq mRNA;Acc:NM_001277967]
489	XLOC_008900	APH1A	ENSGALG00000028838	25:1569450-1573307	IO	I9	OK	65.8851	21.7727	-1.59743	-2.58477	0.00055	0.0124925	yes	APH1A gamma secretase subunit [Source:HGNC Symbol;Acc:HGNC:29509]
490	XLOC_008922	MRPL9	ENSGALG00000025814	25:2144685-2146230	IO	I9	OK	390.863	93.8443	-2.05832	-3.0047	0.00035	0.00936976	yes	mitochondrial ribosomal protein L9 [Source:HGNC Symbol;Acc:HGNC:14277]
491	XLOC_008933	NA	NA	25:1564372-1564573	IO	I9	OK	121.422	0	#NAME?	NA	5e-05	0.00235569	yes	NA
492	XLOC_008936	LHFPL5	ENSGALG00000000897	26:89351-93029	IO	I9	OK	18.8165	0	#NAME?	NA	5e-05	0.00235569	yes	Tetraspan membrane protein of hair cell stereocilia homolog [Source:UniProtKB/Swiss-Prot;Acc:Q7ZZL8]
493	XLOC_008952	NAV1	ENSGALG00000000362	26:629080-652551	IO	I9	OK	5.70716	17.1505	1.58741	2.86164	0.0001	0.00384525	yes	neuron navigator 1 [Source:HGNC Symbol;Acc:HGNC:15989]
494	XLOC_008984	SNRPE	ENSGALG00000000137	26:1620030-1622178	IO	I9	OK	202.62	87.3885	-1.21326	-2.26399	0.0021	0.0288811	yes	Gallus gallus small nuclear ribonucleoprotein polypeptide E (SNRPE), mRNA. [Source:RefSeq mRNA;Acc:NM_205250]
495	XLOC_009035	RPS10	ENSGALG00000002813	26:4318555-4324087	IO	I9	OK	4172.68	1825.18	-1.19294	-2.36664	0.001	0.0183726	yes	Gallus gallus ribosomal protein S10 (RPS10), mRNA. [Source:RefSeq mRNA;Acc:NM_001257297]
496	XLOC_009037	Uncharacterized protein	ENSGALG00000025773	26:4355462-4356193	IO	I9	OK	152.981	29.3601	-2.38142	-2.9532	0.002	0.0280945	yes	Uncharacterized protein [Source:UniProtKB/TrEMBL;Acc:R4GI71]
497	XLOC_009042	C26H6ORF125	ENSGALG00000002881	26:4554865-4559638	IO	I9	OK	160.144	46.7435	-1.77654	-2.67389	0.0009	0.017516	yes	Gallus gallus chromosome 26 open reading frame, human C6orf125 (C26H6ORF125), nuclear gene encoding mitochondrial protein, mRNA. [Source:RefSeq mRNA;Acc:NM_001271612]
498	XLOC_009050	NA	NA	26:5019491-5020460	IO	I9	OK	249.38	55.6849	-2.16299	-3.22228	0.00025	0.00741199	yes	NA
499	XLOC_009056	ATP2B4	ENSGALG00000003601	26:5244544-5282030	IO	I9	OK	5.03775	13.5107	1.42325	2.57015	0.00095	0.0178856	yes	ATPase, Ca++ transporting, plasma membrane 4 [Source:HGNC Symbol;Acc:HGNC:817]
500	XLOC_009060	FKBP51	ENSGALG00000000947	26:61867-80894	IO	I9	OK	65.8679	14.3189	-2.20165	-4.08802	5e-05	0.00235569	yes	Gallus gallus FK506 binding protein 5 (FKBP5), mRNA. [Source:RefSeq mRNA;Acc:NM_001005431]
501	XLOC_009062	SRPK1	ENSGALG00000000890	26:93088-113328	IO	I9	OK	76.4096	31.5785	-1.27481	-2.07781	0.0042	0.0448613	yes	SRSF protein kinase 1 [Source:HGNC Symbol;Acc:HGNC:11305]
502	XLOC_009079	CEPT1	ENSGALG00000000142	26:1024095-1047249	IO	I9	OK	29.4421	11.7889	-1.32046	-2.2357	0.0039	0.0430584	yes	Gallus gallus choline/ethanolamine phosphotransferase 1 (CEPT1), mRNA. [Source:RefSeq mRNA;Acc:NM_001006392]
503	XLOC_009086	HBXIP	ENSGALG00000000419	26:1367167-1369391	IO	I9	OK	135.153	39.9488	-1.75837	-2.71013	0.00105	0.0190703	yes	Gallus gallus hepatitis B virus x interacting protein (HBXIP), mRNA. [Source:RefSeq mRNA;Acc:NM_001171886]
504	XLOC_009113	ELK4	ENSGALG00000000701	26:2134558-2154053	IO	I9	OK	4.25493	9.27962	1.12493	2.18516	0.00435	0.0458714	yes	ELK4, ETS-domain protein (SRF accessory protein 1) [Source:HGNC Symbol;Acc:HGNC:3326]
505	XLOC_009148	ST7L	ENSGALG00000001538	26:3454567-3474545	IO	I9	OK	33.0436	12.5087	-1.40144	-2.436	0.00145	0.0231732	yes	Gallus gallus suppression of tumorigenicity 7 like (ST7L), mRNA. [Source:RefSeq mRNA;Acc:NM_204622]
506	XLOC_009151	SLC16A1	ENSGALG00000001717	26:3552667-3567609	IO	I9	OK	257.08	117.222	-1.13297	-2.30113	0.00125	0.0210553	yes	Gallus gallus solute carrier family 16, member 1 (monocarboxylic acid transporter 1) (SLC16A1), mRNA. [Source:RefSeq mRNA;Acc:NM_001006323]
507	XLOC_009197	DAD1	ENSGALG00000000196	27:116780-119543	IO	I9	OK	282.087	123.554	-1.191	-2.18665	0.00275	0.0341	yes	Gallus gallus defender against cell death 1 (DAD1), mRNA. [Source:RefSeq mRNA;Acc:NM_001007473]
508	XLOC_009245	MRC2	ENSGALG00000000461	27:2412670-2426010	IO	I9	OK	12.3309	27.7665	1.17106	2.1913	0.003	0.0361405	yes	mannose receptor, C type 2 [Source:HGNC Symbol;Acc:HGNC:16875]
509	XLOC_009250	MAP3K3	ENSGALG00000000525	27:2727436-2759760	IO	I9	OK	4.11352	12.3318	1.58394	2.79531	0.00025	0.00741199	yes	mitogen-activated protein kinase kinase kinase 3 [Source:HGNC Symbol;Acc:HGNC:6855]
510	XLOC_009260	SLC35B1	ENSGALG00000009941	27:3121348-3125464	IO	I9	OK	197.273	83.3566	-1.24283	-2.36247	0.00125	0.0210553	yes	Gallus gallus solute carrier family 35, member B1 (SLC35B1), mRNA. [Source:RefSeq mRNA;Acc:NM_204514]
511	XLOC_009268	PHB	ENSGALG00000026883	27:3366751-3370923	IO	I9	OK	537.968	253.117	-1.08772	-2.16598	0.00255	0.0323794	yes	prohibitin [Source:HGNC Symbol;Acc:HGNC:8912]
512	XLOC_009302	PPP1R1B	ENSGALG00000028797	27:4207960-4228311	IO	I9	OK	72.8213	22.1128	-1.71948	-2.54674	0.0004	0.0101379	yes	protein phosphatase 1, regulatory (inhibitor) subunit 1B [Source:HGNC Symbol;Acc:HGNC:9287]
513	XLOC_009302	STARD3	ENSGALG00000014607	27:4207960-4228311	IO	I9	OK	72.8213	22.1128	-1.71948	-2.54674	0.0004	0.0101379	yes	StAR-related lipid transfer (START) domain containing 3 [Source:HGNC Symbol;Acc:HGNC:17579]
514	XLOC_009325	_	ENSGALG00000023818	27:4835440-4835971	IO	I9	OK	835.725	13.7487	-5.92566	-5.93699	0.0008	0.0161305	yes
515	XLOC_009345	Uncharacterized protein	ENSGALG00000000187	27:27257-96687	IO	I9	OK	2.41473	42.6736	4.14341	3.58976	0.0002	0.00637655	yes	Uncharacterized protein [Source:UniProtKB/TrEMBL;Acc:E1BZW9]
516	XLOC_009361	NSF	ENSGALG00000001055	27:1159102-1215306	IO	I9	OK	7.56306	18.1941	1.26643	2.28835	0.00275	0.0341	yes	Gallus gallus N-ethylmaleimide-sensitive factor (NSF), mRNA. [Source:RefSeq mRNA;Acc:NM_001024456]
517	XLOC_009373	FZD2	ENSGALG00000008433	27:1515525-1517127	IO	I9	OK	199.452	29.9817	-2.73389	-4.9398	5e-05	0.00235569	yes	Gallus gallus frizzled family receptor 2 (FZD2), mRNA. [Source:RefSeq mRNA;Acc:NM_204222]
518	XLOC_009374	ARHGAP27	ENSGALG00000025745	27:1570531-1585486	IO	I9	OK	97.8094	23.8967	-2.03316	-3.19833	0.0002	0.00637655	yes	Rho GTPase activating protein 27 [Source:HGNC Symbol;Acc:HGNC:31813]
519	XLOC_009389	CCDC47	ENSGALG00000000564	27:2793587-2803402	IO	I9	OK	72.8705	31.3827	-1.21537	-2.47845	0.00135	0.0221899	yes	coiled-coil domain containing 47 [Source:HGNC Symbol;Acc:HGNC:24856]
520	XLOC_009404	Uncharacterized protein	ENSGALG00000017553	27:3836210-3842143	IO	I9	OK	94.851	41.5046	-1.19239	-2.2092	0.00285	0.0349529	yes	Uncharacterized protein [Source:UniProtKB/TrEMBL;Acc:H9L0R3]
521	XLOC_009425	TOP2A	ENSGALG00000003922	27:4416641-4434189	IO	I9	OK	23.9356	65.91	1.46134	2.97646	5e-05	0.00235569	yes	Gallus gallus topoisomerase (DNA) II alpha 170kDa (TOP2A), mRNA. [Source:RefSeq mRNA;Acc:NM_204791]
522	XLOC_009438	JUP	ENSGALG00000017414	27:4658139-4665314	IO	I9	OK	7.06928	40.383	2.51411	3.84972	5e-05	0.00235569	yes	Gallus gallus junction plakoglobin (JUP), mRNA. [Source:RefSeq mRNA;Acc:NM_001267553]
523	XLOC_009440	NT5C3B	ENSGALG00000003651	27:4685680-4690697	IO	I9	OK	98.5492	41.7468	-1.23918	-2.30368	0.0021	0.0288811	yes	Gallus gallus 5'-nucleotidase, cytosolic III-like (NT5C3L), mRNA. [Source:RefSeq mRNA;Acc:NM_001006334]
524	XLOC_009442	ACL	ENSGALG00000003475	27:4701289-4725358	IO	I9	OK	29.5156	84.7312	1.52142	3.10465	5e-05	0.00235569	yes	ATP-citrate synthase [Source:RefSeq peptide;Acc:NP_001025711]
525	XLOC_009451	GHDC	ENSGALG00000003333	27:4871018-4873709	IO	I9	OK	41.5414	14.9723	-1.47225	-2.31084	0.00405	0.0439246	yes	GH3 domain containing [Source:HGNC Symbol;Acc:HGNC:24438]
526	XLOC_009454	PTRF	ENSGALG00000003261	27:4912294-4926870	IO	I9	OK	10.3829	24.5159	1.2395	1.94393	0.00385	0.0428293	yes	Gallus gallus polymerase I and transcript release factor (PTRF), mRNA. [Source:RefSeq mRNA;Acc:NM_001001471]
527	XLOC_009472	RPL36	ENSGALG00000000474	28:676817-677614	IO	I9	OK	3664.88	1370.69	-1.41886	-2.76221	0.0002	0.00637655	yes	Gallus gallus ribosomal protein L36 (RPL36), mRNA. [Source:RefSeq mRNA;Acc:NM_204140]
528	XLOC_009515	MOB3A	ENSGALG00000010442	28:2063504-2067728	IO	I9	OK	133.245	57.1407	-1.22149	-2.28389	0.0024	0.031182	yes	MOB kinase activator 3A [Source:HGNC Symbol;Acc:HGNC:29802]
529	XLOC_009519	ABHD17A	ENSGALG00000018810	28:2167136-2174796	IO	I9	OK	162.461	70.1329	-1.21193	-2.41286	0.001	0.0183726	yes	abhydrolase domain containing 17A [Source:HGNC Symbol;Acc:HGNC:28756]
530	XLOC_009524	UQCR11	ENSGALG00000001096	28:2372739-2374636	IO	I9	OK	244.838	90.1874	-1.44083	-2.41568	0.00205	0.0285023	yes	Gallus gallus ubiquinol-cytochrome c reductase, complex III subunit XI (UQCR11), nuclear gene encoding mitochondrial protein, mRNA. [Source:RefSeq mRNA;Acc:NM_001190802]
531	XLOC_009535	BSG	ENSGALG00000001328	28:2617552-2628605	IO	I9	OK	1578.93	499.237	-1.66115	-3.23232	5e-05	0.00235569	yes	Gallus gallus basigin (Ok blood group) (BSG), transcript variant 1, mRNA. [Source:RefSeq mRNA;Acc:NM_001198990]
532	XLOC_009549	Uncharacterized protein	ENSGALG00000002595	28:2857326-2858021	IO	I9	OK	953.856	455.23	-1.06718	-2.03449	0.00485	0.0495517	yes	Uncharacterized protein [Source:UniProtKB/TrEMBL;Acc:F1NYU4]
533	XLOC_009553	NA	NA	28:2983427-2984492	IO	I9	OK	127.463	23.0916	-2.46464	-3.5183	0.00025	0.00741199	yes	NA
534	XLOC_009558	RPS15	ENSGALG00000015195	28:3098136-3099735	IO	I9	OK	2637.19	1256.16	-1.06998	-2.17919	0.00235	0.0307845	yes	Gallus gallus ribosomal protein S15 (RPS15), mRNA. [Source:RefSeq mRNA;Acc:NM_205462]
535	XLOC_009565	MAP1S	ENSGALG00000027224	28:3199762-3203679	IO	I9	OK	11.5912	44.7926	1.95023	3.41855	5e-05	0.00235569	yes	microtubule-associated protein 1S [Source:HGNC Symbol;Acc:HGNC:15715]
536	XLOC_009583	COMP	ENSGALG00000003283	28:3551900-3571719	IO	I9	OK	20.059	0.899056	-4.4797	-0.936492	0.00205	0.0285023	yes	cartilage oligomeric matrix protein [Source:HGNC Symbol;Acc:HGNC:2227]
537	XLOC_009583	Uncharacterized protein	ENSGALG00000021626	28:3551900-3571719	IO	I9	OK	20.059	0.899056	-4.4797	-0.936492	0.00205	0.0285023	yes	Uncharacterized protein [Source:UniProtKB/TrEMBL;Acc:F1NYX3]
538	XLOC_009596	NA	NA	28:4053713-4055765	IO	I9	OK	120.821	33.5668	-1.84777	-3.23731	5e-05	0.00235569	yes	NA
539	XLOC_009609	C28H19ORF10	ENSGALG00000004263	28:4697150-4701356	IO	I9	OK	85.4672	37.7522	-1.17881	-2.23752	0.0032	0.0377612	yes	Gallus gallus chromosome 28 open reading frame, human C19orf10 (C28H19ORF10), mRNA. [Source:RefSeq mRNA;Acc:NM_001006342]
540	XLOC_009619	TIMM13	ENSGALG00000028937	28:627971-628532	IO	I9	OK	248.986	80.191	-1.63455	-2.39373	0.0025	0.0319792	yes	translocase of inner mitochondrial membrane 13 homolog (yeast) [Source:HGNC Symbol;Acc:HGNC:11816]
541	XLOC_009620	LMNB2	ENSGALG00000000470	28:631105-661996	IO	I9	OK	21.3727	51.2255	1.26109	2.66028	0.0004	0.0101379	yes	Gallus gallus lamin B2 (LMNB2), mRNA. [Source:RefSeq mRNA;Acc:NM_205285]
542	XLOC_009629	ANGPTL4	ENSGALG00000000619	28:849860-858519	IO	I9	OK	16.2301	3.52573	-2.20268	-2.80601	0.0016	0.0248202	yes	angiopoietin-like 4 [Source:HGNC Symbol;Acc:HGNC:16039]
543	XLOC_009631	RPS28	ENSGALG00000024398	28:887561-888920	IO	I9	OK	240.009	78.9742	-1.60364	-3.15787	5e-05	0.00235569	yes	ribosomal protein S28 [Source:HGNC Symbol;Acc:HGNC:10418]
544	XLOC_009697	C19orf25	ENSGALG00000028458	28:3116082-3117901	IO	I9	OK	111.245	36.213	-1.61916	-2.60069	0.00185	0.0269006	yes	chromosome 19 open reading frame 25 [Source:HGNC Symbol;Acc:HGNC:26711]
545	XLOC_009709	UPF1	ENSGALG00000003220	28:3517833-3537861	IO	I9	OK	34.22	69.2405	1.01678	2.0394	0.0047	0.0484877	yes	UPF1 regulator of nonsense transcripts homolog (yeast) [Source:HGNC Symbol;Acc:HGNC:9962]
546	XLOC_009712	NA	NA	28:3654690-3656362	IO	I9	OK	153.186	42.5268	-1.84884	-3.15931	0.00045	0.0109953	yes	NA
547	XLOC_009715	MPV17L2	ENSGALG00000028984	28:3757452-3759385	IO	I9	OK	94.3835	33.587	-1.49063	-2.56917	0.0008	0.0161305	yes	MPV17 mitochondrial membrane protein-like 2 [Source:HGNC Symbol;Acc:HGNC:28177]
548	XLOC_009717	Uncharacterized protein	ENSGALG00000003428	28:3762626-3781130	IO	I9	OK	5.60718	21.5607	1.94306	3.38428	5e-05	0.00235569	yes	Uncharacterized protein [Source:UniProtKB/TrEMBL;Acc:E1C2C5]
549	XLOC_009736	UHRF1	ENSGALG00000004132	28:4593588-4605857	IO	I9	OK	12.4999	31.1962	1.31945	2.62008	0.00055	0.0124925	yes	ubiquitin-like with PHD and ring finger domains 1 [Source:HGNC Symbol;Acc:HGNC:12556]
550	XLOC_009737	FEM1A	ENSGALG00000004168	28:4630289-4634644	IO	I9	OK	8.42882	22.1874	1.39634	2.43693	0.0009	0.017516	yes	fem-1 homolog a (C. elegans) [Source:HGNC Symbol;Acc:HGNC:16934]
551	XLOC_009755	RPS27A	ENSGALG00000008125	3:30835-32970	IO	I9	OK	1664.43	720.084	-1.20879	-2.42004	0.00125	0.0210553	yes	Gallus gallus ribosomal protein S27a (RPS27A), mRNA. [Source:RefSeq mRNA;Acc:NM_204953]
552	XLOC_009793	PTK7	ENSGALG00000008609	3:4315975-4342087	IO	I9	OK	142.884	65.3472	-1.12865	-2.27966	0.00215	0.0293356	yes	Gallus gallus PTK7 protein tyrosine kinase 7 (PTK7), mRNA. [Source:RefSeq mRNA;Acc:NM_001031035]
553	XLOC_009794	SRF	ENSGALG00000013255	3:4344801-4355028	IO	I9	OK	12.6443	67.7063	2.4208	2.79259	0.00155	0.0242821	yes	serum response factor [Source:RefSeq peptide;Acc:NP_001239070]
554	XLOC_009794	gga-mir-6542	ENSGALG00000028993	3:4344801-4355028	IO	I9	OK	12.6443	67.7063	2.4208	2.79259	0.00155	0.0242821	yes	gga-mir-6542 [Source:miRBase;Acc:MI0022359]
555	XLOC_009797	Uncharacterized protein	ENSGALG00000020092	3:4507632-5346341	IO	I9	OK	3.13398	8.21136	1.38962	2.06159	0.00325	0.0381149	yes	Uncharacterized protein [Source:UniProtKB/TrEMBL;Acc:E1C0I3]
556	XLOC_009797	Uncharacterized protein	ENSGALG00000023773	3:4507632-5346341	IO	I9	OK	3.13398	8.21136	1.38962	2.06159	0.00325	0.0381149	yes	Uncharacterized protein [Source:UniProtKB/TrEMBL;Acc:F1P4T3]
557	XLOC_009820	EHBP1	ENSGALG00000008906	3:9064061-9257341	IO	I9	OK	3.90566	10.8015	1.4676	2.66985	0.00125	0.0210553	yes	EH domain binding protein 1 [Source:HGNC Symbol;Acc:HGNC:29144]
558	XLOC_009873	CRLS1	ENSGALG00000009214	3:16271777-16276722	IO	I9	OK	44.8565	16.5478	-1.43868	-2.24947	0.00285	0.0349529	yes	cardiolipin synthase 1 [Source:HGNC Symbol;Acc:HGNC:16148]
559	XLOC_009941	NA	NA	3:27058330-27111832	IO	I9	OK	3.90086	12.8649	1.72158	2.48366	0.00275	0.0341	yes	NA
560	XLOC_009960	MRPL14	ENSGALG00000010285	3:29732267-29741085	IO	I9	OK	134.171	59.5574	-1.17172	-2.1021	0.0049	0.0498219	yes	mitochondrial ribosomal protein L14 [Source:HGNC Symbol;Acc:HGNC:14279]
561	XLOC_009993	CEP170	ENSGALG00000010733	3:34580739-34655329	IO	I9	OK	2.44288	9.09214	1.89604	2.49871	0.0033	0.0384172	yes	centrosomal protein 170kDa [Source:HGNC Symbol;Acc:HGNC:28920]
562	XLOC_010010	TOMM20	ENSGALG00000013921	3:37533437-37541244	IO	I9	OK	223.117	87.8865	-1.34409	-2.82945	0.00015	0.00522912	yes	translocase of outer mitochondrial membrane 20 homolog (yeast) [Source:HGNC Symbol;Acc:HGNC:20947]
563	XLOC_010109	NHSL1	ENSGALG00000026981	3:53553159-53649154	IO	I9	OK	4.48621	13.9483	1.63652	2.9121	0.00045	0.0109953	yes	NHS-like 1 [Source:HGNC Symbol;Acc:HGNC:21021]
564	XLOC_010135	CTGF	ENSGALG00000002909	3:56638963-56641934	IO	I9	OK	23.8266	3.68766	-2.6918	-3.45353	0.0006	0.0132641	yes	Gallus gallus connective tissue growth factor (CTGF), mRNA. [Source:RefSeq mRNA;Acc:NM_204274]
565	XLOC_010178	CDK19	ENSGALG00000015051	3:65801523-65903584	IO	I9	OK	3.2808	11.4765	1.80656	2.49455	0.0004	0.0101379	yes	cyclin-dependent kinase 19 [Source:HGNC Symbol;Acc:HGNC:19338]
566	XLOC_010180	DDO	ENSGALG00000015057	3:65969394-65975774	IO	I9	OK	2.66933	11.7996	2.14419	2.70883	0.0034	0.039293	yes	D-aspartate oxidase [Source:HGNC Symbol;Acc:HGNC:2727]
567	XLOC_010263	COX7A2	ENSGALG00000015906	3:80197964-80201301	IO	I9	OK	175.053	72.2125	-1.27747	-2.51896	0.00095	0.0178856	yes	Gallus gallus cytochrome c oxidase subunit VIIa polypeptide 2 (liver) (COX7A2), nuclear gene encoding mitochondrial protein, mRNA. [Source:RefSeq mRNA;Acc:NM_001198782]
568	XLOC_010264	COL12A1	ENSGALG00000015908	3:80212149-80312383	IO	I9	OK	14.4945	1.33717	-3.43825	-1.6515	0.0037	0.0417957	yes	Gallus gallus collagen, type XII, alpha 1 (COL12A1), mRNA. [Source:RefSeq mRNA;Acc:NM_205021]
569	XLOC_010357	CAD	ENSGALG00000016524	3:104164894-104174351	IO	I9	OK	32.3723	72.8652	1.17047	2.39944	0.00095	0.0178856	yes	carbamoyl-phosphate synthetase 2, aspartate transcarbamylase, and dihydroorotase [Source:HGNC Symbol;Acc:HGNC:1424]
570	XLOC_010358	NA	NA	3:104174750-104177331	IO	I9	OK	160.548	64.5303	-1.31496	-2.45845	0.0008	0.0161305	yes	NA
571	XLOC_010375	NA	NA	3:104828752-104835264	IO	I9	OK	38.0295	10.7345	-1.82487	-2.40664	0.0018	0.0265385	yes	NA
572	XLOC_010392	MTMR9	ENSGALG00000016649	3:106761332-106784678	IO	I9	OK	2.51012	9.33038	1.89418	2.65274	0.0007	0.0146255	yes	Gallus gallus myotubularin related protein 9 (MTMR9), mRNA. [Source:RefSeq mRNA;Acc:NM_001031101]
573	XLOC_010405	TRAM2	ENSGALG00000016673	3:107117646-107128806	IO	I9	OK	4.79948	13.8386	1.52775	2.48356	0.001	0.0183726	yes	translocation associated membrane protein 2 [Source:HGNC Symbol;Acc:HGNC:16855]
574	XLOC_010460	MRPL2	ENSGALG00000008597	3:4287639-4290846	IO	I9	OK	48.4884	17.5028	-1.47005	-2.56513	0.00095	0.0178856	yes	mitochondrial ribosomal protein L2 [Source:HGNC Symbol;Acc:HGNC:14056]
575	XLOC_010491	SPRED2	ENSGALG00000008778	3:9929841-9952997	IO	I9	OK	3.56993	10.1465	1.50702	2.34317	0.00205	0.0285023	yes	sprouty-related, EVH1 domain containing 2 [Source:HGNC Symbol;Acc:HGNC:17722]
576	XLOC_010493	C1D	ENSGALG00000008765	3:11105741-11120517	IO	I9	OK	61.7816	24.8682	-1.31288	-2.23996	0.0025	0.0319792	yes	Gallus gallus C1D nuclear receptor corepressor (C1D), transcript variant 2, mRNA. [Source:RefSeq mRNA;Acc:NM_001031036]
577	XLOC_010553	NA	NA	3:16906552-16913103	IO	I9	OK	126.862	25.8615	-2.29438	-3.53502	0.0001	0.00384525	yes	NA
578	XLOC_010559	MIA3	ENSGALG00000009434	3:17370589-17396662	IO	I9	OK	22.3246	6.19882	-1.84857	-2.70372	0.00015	0.00522912	yes	Gallus gallus melanoma inhibitory activity family, member 3 (MIA3), mRNA. [Source:RefSeq mRNA;Acc:NM_001277558]
579	XLOC_010582	Uncharacterized protein	ENSGALG00000009863	3:21600648-21605689	IO	I9	OK	34.0701	12.8336	-1.40858	-2.06003	0.00485	0.0495517	yes	Uncharacterized protein [Source:UniProtKB/TrEMBL;Acc:E1C2N8]
580	XLOC_010622	SLC29A1	ENSGALG00000010182	3:29637257-29654639	IO	I9	OK	295.673	103.233	-1.5181	-3.04555	5e-05	0.00235569	yes	solute carrier family 29 (equilibrative nucleoside transporter), member 1 [Source:HGNC Symbol;Acc:HGNC:11003]
581	XLOC_010740	Uncharacterized protein	ENSGALG00000027159	3:49439277-49501611	IO	I9	OK	3.6356	9.1369	1.32951	2.12126	0.0038	0.0424467	yes	Uncharacterized protein [Source:UniProtKB/TrEMBL;Acc:R4GG62]
582	XLOC_010754	PHACTR2	ENSGALG00000013768	3:51596992-51718057	IO	I9	OK	2.81326	13.4677	2.25919	3.01227	0.00085	0.0168355	yes	phosphatase and actin regulator 2 [Source:HGNC Symbol;Acc:HGNC:20956]
583	XLOC_010756	AIG1	ENSGALG00000013780	3:51786304-51906439	IO	I9	OK	33.9199	8.97786	-1.91769	-2.74005	0.00075	0.0154497	yes	androgen-induced 1 [Source:HGNC Symbol;Acc:HGNC:21607]
584	XLOC_010802	ASF1A	ENSGALG00000014887	3:62215954-62262193	IO	I9	OK	104.053	21.775	-2.25657	-3.45527	0.00015	0.00522912	yes	Gallus gallus ASF1 anti-silencing function 1 homolog A (S. cerevisiae) (ASF1A), mRNA. [Source:RefSeq mRNA;Acc:NM_001044690]
585	XLOC_010806	NUS1	ENSGALG00000014899	3:62772788-62787619	IO	I9	OK	94.7283	37.491	-1.33725	-2.31113	0.00175	0.0261867	yes	nuclear undecaprenyl pyrophosphate synthase 1 homolog (S. cerevisiae) [Source:HGNC Symbol;Acc:HGNC:21042]
586	XLOC_010830	FOXO3	ENSGALG00000015297	3:66701179-66716393	IO	I9	OK	1.8347	13.2267	2.84984	2.89605	0.0011	0.0196227	yes	forkhead box O3 [Source:HGNC Symbol;Acc:HGNC:3821]
587	XLOC_010873	TTK	ENSGALG00000015874	3:78611280-78643792	IO	I9	OK	2.5746	8.48635	1.7208	2.65528	0.00315	0.0374031	yes	TTK protein kinase [Source:HGNC Symbol;Acc:HGNC:12401]
588	XLOC_010923	TMEM18	ENSGALG00000028744	3:91720288-91726599	IO	I9	OK	14.1094	4.13388	-1.77109	-2.56884	0.0013	0.0216485	yes	Gallus gallus transmembrane protein 18 (TMEM18), mRNA. [Source:RefSeq mRNA;Acc:NM_001012698]
589	XLOC_010944	FAM49A	ENSGALG00000016463	3:99136702-99173961	IO	I9	OK	4.26902	14.1182	1.72558	2.62631	0.0006	0.0132641	yes	Gallus gallus family with sequence similarity 49, member A (FAM49A), mRNA. [Source:RefSeq mRNA;Acc:NM_001006418]
590	XLOC_010953	LAPTM4A	ENSGALG00000016479	3:101097113-101110445	IO	I9	OK	119.143	43.8516	-1.44199	-2.84191	0.00035	0.00936976	yes	Gallus gallus lysosomal protein transmembrane 4 alpha (LAPTM4A), mRNA. [Source:RefSeq mRNA;Acc:NM_001031092]
591	XLOC_010990	SLC35F6	ENSGALG00000016589	3:104835718-104839201	IO	I9	OK	186.767	37.3198	-2.32323	-4.19268	5e-05	0.00235569	yes	solute carrier family 35, member F6 [Source:HGNC Symbol;Acc:HGNC:26055]
592	XLOC_011010	CTSB	ENSGALG00000016666	3:106997124-107007381	IO	I9	OK	330.768	124.668	-1.40773	-2.42431	0.00065	0.0139483	yes	cathepsin B [Source:HGNC Symbol;Acc:HGNC:2527]
593	XLOC_011010	gga-mir-6690	ENSGALG00000026791	3:106997124-107007381	IO	I9	OK	330.768	124.668	-1.40773	-2.42431	0.00065	0.0139483	yes	gga-mir-6690 [Source:miRBase;Acc:MI0022511]
594	XLOC_011037	TNFRSF21	ENSGALG00000016719	3:109558089-109588428	IO	I9	OK	10.4929	23.311	1.1516	2.08012	0.00395	0.0433839	yes	Gallus gallus tumor necrosis factor receptor superfamily, member 21 (TNFRSF21), mRNA. [Source:RefSeq mRNA;Acc:NM_001031103]
595	XLOC_011065	NA	NA	3:45157099-45158144	IO	I9	OK	53.9849	17.0634	-1.66165	-2.45951	0.00205	0.0285023	yes	NA
596	XLOC_011093	YIPF6	ENSGALG00000004584	4:524379-531097	IO	I9	OK	21.1484	7.95326	-1.41093	-2.39645	0.00115	0.0200266	yes	Yip1 domain family, member 6 [Source:HGNC Symbol;Acc:HGNC:28304]
597	XLOC_011103	KIF4A	ENSGALG00000004195	4:1248685-1265752	IO	I9	OK	11.147	25.3677	1.18634	2.24216	0.0021	0.0288811	yes	Gallus gallus kinesin family member 4A (KIF4A), mRNA. [Source:RefSeq mRNA;Acc:NM_204975]
598	XLOC_011110	AIFM1	ENSGALG00000004003	4:1555731-1567433	IO	I9	OK	228.723	89.5232	-1.35327	-2.73074	0.0003	0.00836047	yes	Gallus gallus apoptosis-inducing factor, mitochondrion-associated, 1 (AIFM1), nuclear gene encoding mitochondrial protein, mRNA. [Source:RefSeq mRNA;Acc:NM_001007490]
599	XLOC_011112	NA	NA	4:1624518-1625287	IO	I9	OK	133.026	30.5228	-2.12374	-2.84449	0.00135	0.0221899	yes	NA
600	XLOC_011130	TIMM8A	ENSGALG00000004963	4:2018001-2029644	IO	I9	OK	233.317	66.5605	-1.80955	-3.13963	0.0001	0.00384525	yes	translocase of inner mitochondrial membrane 8 homolog A (yeast) [Source:HGNC Symbol;Acc:HGNC:11817]
601	XLOC_011150	SLC7A3	ENSGALG00000005727	4:2404591-2413262	IO	I9	OK	395.838	182.701	-1.11542	-2.24631	0.0022	0.0296144	yes	solute carrier family 7 (cationic amino acid transporter, y+ system), member 3 [Source:HGNC Symbol;Acc:HGNC:11061]
602	XLOC_011168	FAM122A	ENSGALG00000006127	4:4059980-4073565	IO	I9	OK	8.44206	21.772	1.36681	2.46407	0.0017	0.0256604	yes	Gallus gallus family with sequence similarity 122A (FAM122A), mRNA. [Source:RefSeq mRNA;Acc:NM_001031118]
603	XLOC_011185	TSPAN6	ENSGALG00000006808	4:5149820-5162094	IO	I9	OK	151.8	54.8849	-1.46769	-2.21333	0.00195	0.0277401	yes	Gallus gallus tetraspanin 6 (TSPAN6), mRNA. [Source:RefSeq mRNA;Acc:NM_001277603]
604	XLOC_011315	ELMOD2	ENSGALG00000009836	4:29161265-29171599	IO	I9	OK	6.02777	18.8664	1.64612	2.80742	0.0003	0.00836047	yes	Gallus gallus ELMO/CED-12 domain containing 2 (ELMOD2), mRNA. [Source:RefSeq mRNA;Acc:NM_001277915]
605	XLOC_011318	USP38	ENSGALG00000009886	4:29887385-29905182	IO	I9	OK	2.71937	9.68726	1.83281	2.6211	0.00115	0.0200266	yes	ubiquitin specific peptidase 38 [Source:HGNC Symbol;Acc:HGNC:20067]
606	XLOC_011328	EDNRA	ENSGALG00000010013	4:31349184-31378767	IO	I9	OK	37.9174	15.26	-1.3131	-2.54198	0.00065	0.0139483	yes	Gallus gallus endothelin receptor type A (EDNRA), mRNA. [Source:RefSeq mRNA;Acc:NM_204119]
607	XLOC_011370	PAPSS1	ENSGALG00000010542	4:37490650-37526579	IO	I9	OK	7.36669	20.1878	1.45439	2.44912	0.00135	0.0221899	yes	3'-phosphoadenosine 5'-phosphosulfate synthase 1 [Source:HGNC Symbol;Acc:HGNC:8603]
608	XLOC_011396	SPCS3	ENSGALG00000010839	4:43810146-43817012	IO	I9	OK	161.352	64.9396	-1.31304	-2.63673	0.0009	0.017516	yes	signal peptidase complex subunit 3 [Source:RefSeq peptide;Acc:NP_990628]
609	XLOC_011411	Uncharacterized protein	ENSGALG00000010979	4:45133424-45138652	IO	I9	OK	54.8079	17.3335	-1.66082	-2.81543	0.0003	0.00836047	yes	Uncharacterized protein [Source:UniProtKB/TrEMBL;Acc:E1BS37]
610	XLOC_011423	AGPAT9	ENSGALG00000011221	4:45923984-45942793	IO	I9	OK	9.00394	3.10597	-1.53551	-2.1673	0.00425	0.045142	yes	Gallus gallus 1-acylglycerol-3-phosphate O-acyltransferase 9 (AGPAT9), mRNA. [Source:RefSeq mRNA;Acc:NM_001031145]
611	XLOC_011431	LEPROTL1	ENSGALG00000024482	4:48654688-48658264	IO	I9	OK	76.4875	22.1561	-1.78752	-3.15835	5e-05	0.00235569	yes	leptin receptor overlapping transcript-like 1 [Source:HGNC Symbol;Acc:HGNC:6555]
612	XLOC_011442	SCARB2	ENSGALG00000011499	4:49333781-49355016	IO	I9	OK	49.2872	21.7616	-1.17943	-2.27399	0.00205	0.0285023	yes	scavenger receptor class B, member 2 [Source:HGNC Symbol;Acc:HGNC:1665]
613	XLOC_011479	SEC24D	ENSGALG00000011998	4:54339931-54389162	IO	I9	OK	2.25199	9.40304	2.06193	2.79529	0.00125	0.0210553	yes	SEC24 family member D [Source:HGNC Symbol;Acc:HGNC:10706]
614	XLOC_011500	METAP1	ENSGALG00000012239	4:59539392-59554134	IO	I9	OK	25.3802	51.4119	1.0184	2.06888	0.00445	0.0466417	yes	Gallus gallus methionyl aminopeptidase 1 (METAP1), mRNA. [Source:RefSeq mRNA;Acc:NM_001031151]
615	XLOC_011506	CISD2	ENSGALG00000027860	4:60553179-60561402	IO	I9	OK	27.1321	8.40996	-1.68983	-2.8849	0.0005	0.0116773	yes	CDGSH iron sulfur domain 2 [Source:HGNC Symbol;Acc:HGNC:24212]
616	XLOC_011513	ASAH1	ENSGALG00000026364	4:62384597-62404499	IO	I9	OK	22.5993	7.43381	-1.60411	-3.14037	5e-05	0.00235569	yes	Gallus gallus N-acylsphingosine amidohydrolase (acid ceramidase) 1 (ASAH1), mRNA. [Source:RefSeq mRNA;Acc:NM_001006453]
617	XLOC_011554	PDS5A	ENSGALG00000014286	4:68691119-68764869	IO	I9	OK	3.66272	10.8334	1.5645	2.63787	0.0005	0.0116773	yes	Gallus gallus PDS5, regulator of cohesion maintenance, homolog A (S. cerevisiae) (PDS5A), mRNA. [Source:RefSeq mRNA;Acc:NM_001012580]
618	XLOC_011607	LRPAP1	ENSGALG00000015612	4:81411666-81420730	IO	I9	OK	125.591	38.4615	-1.70725	-3.50787	5e-05	0.00235569	yes	Gallus gallus low density lipoprotein receptor-related protein associated protein 1 (LRPAP1), mRNA. [Source:RefSeq mRNA;Acc:NM_205062]
619	XLOC_011629	MRPL35	ENSGALG00000022950	4:85059214-85060877	IO	I9	OK	190.014	69.7969	-1.44487	-2.57603	0.00015	0.00522912	yes	mitochondrial ribosomal protein L35 [Source:HGNC Symbol;Acc:HGNC:14489]
620	XLOC_011652	PRADC1	ENSGALG00000016089	4:89225646-89228178	IO	I9	OK	126.594	33.5292	-1.91672	-3.23114	0.0001	0.00384525	yes	protease-associated domain containing 1 [Source:HGNC Symbol;Acc:HGNC:16047]
621	XLOC_011662	EDA2R	ENSGALG00000004599	4:355556-369568	IO	I9	OK	32.4608	10.6828	-1.6034	-2.49545	0.0021	0.0288811	yes	Gallus gallus ectodysplasin A2 receptor (EDA2R), mRNA. [Source:RefSeq mRNA;Acc:NM_001083360]
622	XLOC_011673	Uncharacterized protein	ENSGALG00000004169	4:1273807-1306766	IO	I9	OK	4.76254	12.3777	1.37794	2.43583	0.0014	0.0227369	yes	Uncharacterized protein [Source:UniProtKB/TrEMBL;Acc:E1BU38]
623	XLOC_011675	ITM2A	ENSGALG00000004107	4:1447784-1456762	IO	I9	OK	165.901	64.9244	-1.35349	-2.81089	0.0003	0.00836047	yes	Gallus gallus integral membrane protein 2A (ITM2A), mRNA. [Source:RefSeq mRNA;Acc:NM_001012571]
624	XLOC_011680	SLC25A14	ENSGALG00000004063	4:1536609-1543497	IO	I9	OK	47.1097	18.293	-1.36473	-2.44643	0.001	0.0183726	yes	Gallus gallus solute carrier family 25 (mitochondrial carrier, brain), member 14 (SLC25A14), nuclear gene encoding mitochondrial protein, mRNA. [Source:RefSeq mRNA;Acc:NM_001012883]
625	XLOC_011697	Uncharacterized protein	ENSGALG00000004952	4:1998324-2006369	IO	I9	OK	756.179	388.341	-0.961402	-1.99848	0.0049	0.0498219	yes	Uncharacterized protein [Source:UniProtKB/TrEMBL;Acc:F1NIK4]
626	XLOC_011704	MPP1	ENSGALG00000005071	4:2104398-2118953	IO	I9	OK	5.74041	17.9403	1.64398	2.42605	0.0017	0.0256604	yes	Gallus gallus membrane protein, palmitoylated 1, 55kDa (MPP1), mRNA. [Source:RefSeq mRNA;Acc:NM_001007917]
627	XLOC_011711	RHOG	ENSGALG00000005475	4:2226166-2236326	IO	I9	OK	3.08715	13.6668	2.14633	3.11719	0.0037	0.0417957	yes	Gallus gallus ras homolog family member G (RHOG), mRNA. [Source:RefSeq mRNA;Acc:NM_001012536]
628	XLOC_011752	ATP11C	ENSGALG00000006623	4:5056468-5097726	IO	I9	OK	7.13677	16.3268	1.1939	2.27811	0.00295	0.035719	yes	ATPase, class VI, type 11C [Source:HGNC Symbol;Acc:HGNC:13554]
629	XLOC_011757	DIAPH1	ENSGALG00000006839	4:5775211-5935029	IO	I9	OK	4.31155	13.1579	1.60965	1.91979	0.00175	0.0261867	yes	Gallus gallus diaphanous homolog 1 (Drosophila) (DIAPH1), mRNA. [Source:RefSeq mRNA;Acc:NM_204210]
630	XLOC_011763	APOOL	ENSGALG00000006978	4:8697390-8712438	IO	I9	OK	1.70173	8.75181	2.36258	2.39728	0.00235	0.0307845	yes	Gallus gallus apolipoprotein O-like (APOOL), mRNA. [Source:RefSeq mRNA;Acc:NM_001006434]
631	XLOC_011769	SH3BGRL	ENSGALG00000007128	4:9322869-9353836	IO	I9	OK	10.464	24.8567	1.24819	2.3225	0.00215	0.0293356	yes	Gallus gallus SH3 domain binding glutamic acid-rich protein like (SH3BGRL), mRNA. [Source:RefSeq mRNA;Acc:NM_001012574]
632	XLOC_011811	PAK3	ENSGALG00000008058	4:13348556-13385438	IO	I9	OK	1.63875	10.7678	2.71606	3.3598	0.0003	0.00836047	yes	p21 protein (Cdc42/Rac)-activated kinase 3 [Source:HGNC Symbol;Acc:HGNC:8592]
633	XLOC_011829	ZBTB33	ENSGALG00000008611	4:16435240-16440062	IO	I9	OK	4.20589	11.2206	1.41567	2.35551	0.0022	0.0296144	yes	Gallus gallus zinc finger and BTB domain containing 33 (ZBTB33), mRNA. [Source:RefSeq mRNA;Acc:NM_001079729]
634	XLOC_011838	PGRMC1	ENSGALG00000020260	4:16569550-16575007	IO	I9	OK	114.742	46.3273	-1.30846	-2.6397	0.00055	0.0124925	yes	Gallus gallus progesterone receptor membrane component 1 (PGRMC1), mRNA. [Source:RefSeq mRNA;Acc:NM_001271939]
635	XLOC_011883	NA	NA	4:28733237-28735260	IO	I9	OK	231.573	72.7995	-1.66947	-2.56327	0.00035	0.00936976	yes	NA
636	XLOC_011884	Uncharacterized protein	ENSGALG00000009792	4:28797690-28817428	IO	I9	OK	8.58685	29.8285	1.79649	3.10838	5e-05	0.00235569	yes	Uncharacterized protein [Source:UniProtKB/TrEMBL;Acc:E1C5U2]
637	XLOC_011884	SETD7	ENSGALG00000009800	4:28797690-28817428	IO	I9	OK	8.58685	29.8285	1.79649	3.10838	5e-05	0.00235569	yes	SET domain containing (lysine methyltransferase) 7 [Source:HGNC Symbol;Acc:HGNC:30412]
638	XLOC_011935	OSTC	ENSGALG00000010526	4:37153758-37157890	IO	I9	OK	141.929	39.5279	-1.84423	-3.37366	5e-05	0.00235569	yes	Gallus gallus oligosaccharyltransferase complex subunit (OSTC), mRNA. [Source:RefSeq mRNA;Acc:NM_001006442]
639	XLOC_011991	TMEM66	ENSGALG00000011395	4:48646859-48654561	IO	I9	OK	45.6455	13.1729	-1.7929	-3.17648	5e-05	0.00235569	yes	Gallus gallus transmembrane protein 66 (TMEM66), mRNA. [Source:RefSeq mRNA;Acc:NM_001031146]
640	XLOC_012000	2015-09-11	ENSGALG00000011476	4:49076658-49125076	IO	I9	OK	7.02967	18.7704	1.41693	2.60693	0.0011	0.0196227	yes	septin 11 [Source:HGNC Symbol;Acc:HGNC:25589]
641	XLOC_012085	TUSC3	ENSGALG00000013674	4:63228828-63342046	IO	I9	OK	19.6459	6.18792	-1.6667	-2.58742	0.0023	0.0304438	yes	tumor suppressor candidate 3 [Source:HGNC Symbol;Acc:HGNC:30242]
642	XLOC_012098	SNORA26	ENSGALG00000025339	4:65587308-65589441	IO	I9	OK	254.19	66.9259	-1.92527	-3.37015	5e-05	0.00235569	yes	Small nucleolar RNA SNORA26 [Source:RFAM;Acc:RF00568]
643	XLOC_012105	SLC10A4	ENSGALG00000014108	4:66054692-66056492	IO	I9	OK	249.517	90.4174	-1.46447	-2.84747	0.00035	0.00936976	yes	solute carrier family 10, member 4 [Source:HGNC Symbol;Acc:HGNC:22980]
644	XLOC_012117	UCH-L1	ENSGALG00000014261	4:68252125-68256752	IO	I9	OK	9.02198	95.9856	3.4113	4.53553	5e-05	0.00235569	yes	Gallus gallus ubiquitin carboxyl-terminal esterase L1 (ubiquitin thiolesterase) (UCHL1), mRNA. [Source:RefSeq mRNA;Acc:NM_001080212]
645	XLOC_012177	AFAP1	ENSGALG00000015556	4:80111130-80222324	IO	I9	OK	5.21793	14.1484	1.43909	2.60778	0.00035	0.00936976	yes	Gallus gallus actin filament associated protein 1 (AFAP1), transcript variant b, mRNA. [Source:RefSeq mRNA;Acc:NM_001134648]
646	XLOC_012191	ADD1	ENSGALG00000015664	4:81860889-81918106	IO	I9	OK	6.37098	17.8262	1.48441	2.59056	0.0007	0.0146255	yes	Gallus gallus adducin 1 (alpha) (ADD1), mRNA. [Source:RefSeq mRNA;Acc:NM_001079730]
647	XLOC_012199	WHSC1	ENSGALG00000015705	4:82783103-82848587	IO	I9	OK	1.79484	9.37324	2.38469	3.46158	0.00155	0.0242821	yes	Wolf-Hirschhorn syndrome candidate 1 [Source:HGNC Symbol;Acc:HGNC:12766]
648	XLOC_012245	DDRGK1	ENSGALG00000016003	4:88264091-88294378	IO	I9	OK	92.8592	26.5176	-1.80809	-3.56428	5e-05	0.00235569	yes	DDRGK domain containing 1 [Source:HGNC Symbol;Acc:HGNC:16110]
649	XLOC_012249	C20orf194	ENSGALG00000016026	4:88591437-88654154	IO	I9	OK	10.235	27.849	1.44412	2.88364	0.00135	0.0221899	yes	chromosome 20 open reading frame 194 [Source:HGNC Symbol;Acc:HGNC:17721]
650	XLOC_012263	NA	NA	4:1963655-1964442	IO	I9	OK	173.579	36.5858	-2.24624	-3.77834	5e-05	0.00235569	yes	NA
651	XLOC_012279	NA	NA	4:29906234-29906962	IO	I9	OK	0	8.20796	Inf	NA	0.0001	0.00384525	yes	NA
652	XLOC_012315	NDUFS8	ENSGALG00000017675	5:199442-201196	IO	I9	OK	344.225	161.889	-1.08835	-2.1369	0.004	0.0437312	yes	NADH dehydrogenase (ubiquinone) Fe-S protein 8, 23kDa (NADH-coenzyme Q reductase) [Source:HGNC Symbol;Acc:HGNC:7715]
653	XLOC_012320	TMEM258	ENSGALG00000003630	5:247986-249858	IO	I9	OK	522.92	181.476	-1.52681	-2.84079	5e-05	0.00235569	yes	Gallus gallus chromosome 5 open reading frame, human C11orf10 (C5H11ORF10), mRNA. [Source:RefSeq mRNA;Acc:NM_001006464]
654	XLOC_012345	unknown	ENSGALG00000004643	5:911236-915184	IO	I9	OK	33.9203	11.9024	-1.5109	-2.37913	0.00325	0.0381149	yes	Gallus gallus protein-L-isoaspartate (D-aspartate) O-methyltransferase-like (LOC423008), transcript variant 1, mRNA. [Source:RefSeq mRNA;Acc:NM_001277402]
655	XLOC_012359	Uncharacterized protein	ENSGALG00000026970	5:1592826-1594156	IO	I9	OK	1333.55	407.877	-1.70906	-3.39274	5e-05	0.00235569	yes	Uncharacterized protein [Source:UniProtKB/TrEMBL;Acc:R4GJX3]
656	XLOC_012361	NA	NA	5:1598055-1599861	IO	I9	OK	232.783	56.3933	-2.04539	-3.23098	5e-05	0.00235569	yes	NA
657	XLOC_012411	SBF2	ENSGALG00000005716	5:8431479-8663564	IO	I9	OK	2.3324	8.23716	1.82033	3.01518	0.0001	0.00384525	yes	SET binding factor 2 [Source:HGNC Symbol;Acc:HGNC:2135]
658	XLOC_012413	DENND5A	ENSGALG00000005840	5:8868537-8923884	IO	I9	OK	4.98266	16.5137	1.72867	3.23501	5e-05	0.00235569	yes	DENN/MADD domain containing 5A [Source:HGNC Symbol;Acc:HGNC:19344]
659	XLOC_012416	TMEM9B	ENSGALG00000005908	5:8996887-9006070	IO	I9	OK	63.615	29.2905	-1.11894	-2.18237	0.00445	0.0466417	yes	Transmembrane protein 9B; Uncharacterized protein [Source:UniProtKB/TrEMBL;Acc:E1C0E5]
660	XLOC_012428	C5H11ORF58	ENSGALG00000006077	5:10948648-10954427	IO	I9	OK	379.134	174.486	-1.1196	-2.03374	0.00445	0.0466417	yes	Gallus gallus chromosome 5 open reading frame, human C11orf58 (C5H11ORF58), mRNA. [Source:RefSeq mRNA;Acc:NM_204758]
661	XLOC_012457	TOLLIP	ENSGALG00000006697	5:14042658-14069024	IO	I9	OK	5.51932	13.6643	1.30785	2.27229	0.00235	0.0307845	yes	Gallus gallus toll interacting protein (TOLLIP), mRNA. [Source:RefSeq mRNA;Acc:NM_001006471]
662	XLOC_012460	POLR2L	ENSGALG00000006841	5:15024204-15025600	IO	I9	OK	585.924	196.252	-1.57801	-2.98232	5e-05	0.00235569	yes	polymerase (RNA) II (DNA directed) polypeptide L, 7.6kDa [Source:HGNC Symbol;Acc:HGNC:9199]
663	XLOC_012476	MPEG1	ENSGALG00000028536	5:16208865-16212615	IO	I9	OK	14.5954	3.5015	-2.05947	-2.81557	0.001	0.0183726	yes	macrophage expressed 1 [Source:HGNC Symbol;Acc:HGNC:29619]
664	XLOC_012482	SLC43A3	_	5:16312072-16327147	IO	I9	OK	147.117	58.9987	-1.31821	-2.10802	0.00375	0.0420858	yes	_
665	XLOC_012486	INCENP	ENSGALG00000007537	5:16370273-16411563	IO	I9	OK	8.0122	22.0248	1.45886	2.64495	0.00105	0.0190703	yes	Gallus gallus inner centromere protein antigens 135/155kDa (INCENP), mRNA. [Source:RefSeq mRNA;Acc:NM_205330]
666	XLOC_012492	FADD	ENSGALG00000007625	5:17118742-17122708	IO	I9	OK	16.4525	48.5011	1.55971	2.39181	0.00215	0.0293356	yes	Fas (TNFRSF6)-associated via death domain [Source:HGNC Symbol;Acc:HGNC:3573]
667	XLOC_012513	HSD17B12	ENSGALG00000026349	5:20862737-20943207	IO	I9	OK	145.531	51.6127	-1.49553	-2.91904	0.00015	0.00522912	yes	hydroxysteroid (17-beta) dehydrogenase 12 [Source:HGNC Symbol;Acc:HGNC:18646]
668	XLOC_012535	CKAP5	ENSGALG00000008325	5:22688679-22778981	IO	I9	OK	31.9461	73.9719	1.21134	2.35176	0.0014	0.0227369	yes	Gallus gallus cytoskeleton associated protein 5 (CKAP5), mRNA. [Source:RefSeq mRNA;Acc:NM_001199646]
669	XLOC_012550	NA	NA	5:23838657-23850050	IO	I9	OK	2.34573	29.7016	3.66243	6.30257	5e-05	0.00235569	yes	NA
670	XLOC_012612	AQR	ENSGALG00000009838	5:31481160-31530550	IO	I9	OK	5.92069	13.8137	1.22226	2.29301	0.0026	0.0327738	yes	aquarius intron-binding spliceosomal factor [Source:HGNC Symbol;Acc:HGNC:29513]
671	XLOC_012625	ARHGAP5	ENSGALG00000009992	5:33949261-33996927	IO	I9	OK	3.48875	12.3703	1.8261	3.36563	5e-05	0.00235569	yes	Rho GTPase activating protein 5 [Source:HGNC Symbol;Acc:HGNC:675]
672	XLOC_012642	Uncharacterized protein	ENSGALG00000010189	5:36900538-36929718	IO	I9	OK	59.8742	27.4282	-1.12627	-2.33462	0.00185	0.0269006	yes	Uncharacterized protein [Source:UniProtKB/TrEMBL;Acc:E1C1N7]
673	XLOC_012650	NPC2	ENSGALG00000010237	5:37207825-37210000	IO	I9	OK	97.523	34.7485	-1.48879	-2.67203	0.00075	0.0154497	yes	Gallus gallus Niemann-Pick disease, type C2 (NPC2), mRNA. [Source:RefSeq mRNA;Acc:NM_001031203]
674	XLOC_012652	YLPM1	ENSGALG00000010277	5:37315686-37350659	IO	I9	OK	4.15601	11.2871	1.44141	2.37371	0.001	0.0183726	yes	YLP motif containing 1 [Source:HGNC Symbol;Acc:HGNC:17798]
675	XLOC_012664	VASH1	ENSGALG00000010368	5:38144495-38159961	IO	I9	OK	7.61178	30.8736	2.02007	3.75267	5e-05	0.00235569	yes	vasohibin 1 [Source:HGNC Symbol;Acc:HGNC:19964]
676	XLOC_012729	RCOR1	ENSGALG00000011384	5:49620309-49669229	IO	I9	OK	15.3844	37.8837	1.30011	2.59736	0.0003	0.00836047	yes	REST corepressor 1 [Source:HGNC Symbol;Acc:HGNC:17441]
677	XLOC_012735	EIF5	ENSGALG00000011464	5:50069527-50126128	IO	I9	OK	171.464	78.7251	-1.12301	-2.17635	0.0027	0.0337438	yes	Gallus gallus eukaryotic translation initiation factor 5 (EIF5), mRNA. [Source:RefSeq mRNA;Acc:NM_001006488]
678	XLOC_012765	DHRS7	ENSGALG00000011921	5:54475805-54493969	IO	I9	OK	174.53	59.4161	-1.55455	-3.09935	0.0001	0.00384525	yes	dehydrogenase/reductase (SDR family) member 7 [Source:HGNC Symbol;Acc:HGNC:21524]
679	XLOC_012779	DLGAP5	ENSGALG00000012165	5:56134595-56154133	IO	I9	OK	6.74294	16.8505	1.32134	2.30834	0.00205	0.0285023	yes	discs, large (Drosophila) homolog-associated protein 5 [Source:HGNC Symbol;Acc:HGNC:16864]
680	XLOC_012782	GMFB	ENSGALG00000012208	5:56340585-56352251	IO	I9	OK	14.6173	33.2646	1.18631	2.30748	0.00195	0.0277401	yes	Gallus gallus glia maturation factor, beta (GMFB), mRNA. [Source:RefSeq mRNA;Acc:NM_001031214]
681	XLOC_012783	CNI	ENSGALG00000012213	5:56357534-56370334	IO	I9	OK	107.324	31.4926	-1.76888	-3.4142	5e-05	0.00235569	yes	Gallus gallus cornichon homolog (Drosophila) (CNIH), mRNA. [Source:RefSeq mRNA;Acc:NM_001033006]
682	XLOC_012793	ABHD12B	ENSGALG00000020342	5:57852187-57865697	IO	I9	OK	437.905	58.8659	-2.89512	-3.3961	0.00085	0.0168355	yes	abhydrolase domain containing 12B [Source:HGNC Symbol;Acc:HGNC:19837]
683	XLOC_012816	NUP160	ENSGALG00000000453	5:115728-133597	IO	I9	OK	8.53116	23.4601	1.4594	2.50086	0.0005	0.0116773	yes	nucleoporin 160kDa [Source:HGNC Symbol;Acc:HGNC:18017]
684	XLOC_012818	GPX2	ENSGALG00000026823	5:164476-165271	IO	I9	OK	1415.08	607.208	-1.22062	-2.55403	0.0009	0.017516	yes	Gallus gallus glutathione peroxidase 2 (gastrointestinal) (GPX2), mRNA. [Source:RefSeq mRNA;Acc:NM_001277854]
685	XLOC_012830	TMEM138	ENSGALG00000025756	5:401582-403923	IO	I9	OK	79.8049	18.5561	-2.10458	-3.01839	0.00055	0.0124925	yes	Gallus gallus transmembrane protein 138 (TMEM138), transcript variant 1, mRNA. [Source:RefSeq mRNA;Acc:NM_001277894]
686	XLOC_012836	CCDC86	ENSGALG00000005190	5:474510-476398	IO	I9	OK	300.513	114.982	-1.38602	-2.47718	0.0004	0.0101379	yes	coiled-coil domain containing 86 [Source:HGNC Symbol;Acc:HGNC:28359]
687	XLOC_012892	FAR1	ENSGALG00000005353	5:6892796-6930558	IO	I9	OK	10.1909	24.9532	1.29195	2.30531	0.0018	0.0265385	yes	Gallus gallus fatty acyl CoA reductase 1 (FAR1), mRNA. [Source:RefSeq mRNA;Acc:NM_001031179]
688	XLOC_012894	TEAD1	ENSGALG00000005415	5:7181995-7326133	IO	I9	OK	6.92551	16.0919	1.21634	2.41225	0.00215	0.0293356	yes	Gallus gallus TEA domain family member 1 (SV40 transcriptional enhancer factor) (TEAD1), mRNA. [Source:RefSeq mRNA;Acc:NM_001199405]
689	XLOC_012895	PARVA	ENSGALG00000005438	5:7356129-7398970	IO	I9	OK	10.932	25.4487	1.21903	2.14444	0.0025	0.0319792	yes	parvin, alpha [Source:HGNC Symbol;Acc:HGNC:14652]
690	XLOC_012903	SWAP70	ENSGALG00000005750	5:8716757-8750624	IO	I9	OK	6.36493	15.8018	1.31187	2.29254	0.00245	0.0316372	yes	Gallus gallus SWAP switching B-cell complex 70kDa subunit (SWAP70), mRNA. [Source:RefSeq mRNA;Acc:NM_001031180]
691	XLOC_012910	TUB	ENSGALG00000005986	5:9631565-9761468	IO	I9	OK	5.88398	15.2744	1.37625	2.20432	0.004	0.0437312	yes	tubby bipartite transcription factor [Source:HGNC Symbol;Acc:HGNC:12406]
692	XLOC_012937	MRPL23	ENSGALG00000006561	5:13377703-13388553	IO	I9	OK	331.687	84.0886	-1.97984	-3.66893	5e-05	0.00235569	yes	Gallus gallus mitochondrial ribosomal protein L23 (MRPL23), nuclear gene encoding mitochondrial protein, mRNA. [Source:RefSeq mRNA;Acc:NM_001199385]
693	XLOC_012947	TSPAN4	ENSGALG00000006837	5:14628360-15023859	IO	I9	OK	8.00759	19.4078	1.2772	2.26494	0.0018	0.0265385	yes	tetraspanin 4 [Source:HGNC Symbol;Acc:HGNC:11859]
694	XLOC_012948	CD151	ENSGALG00000006856	5:15037212-15068612	IO	I9	OK	104.638	40.2756	-1.37743	-2.65303	0.00025	0.00741199	yes	Gallus gallus CD151 molecule (Raph blood group) (CD151), mRNA. [Source:RefSeq mRNA;Acc:NM_001006472]
695	XLOC_012952	RPLP2	ENSGALG00000014309	5:15140980-15147610	IO	I9	OK	1011.97	370.944	-1.44789	-3.06036	0.0001	0.00384525	yes	ribosomal protein, large, P2 [Source:HGNC Symbol;Acc:HGNC:10377]
696	XLOC_012972	NA	NA	5:16276102-16277064	IO	I9	OK	482.004	106.225	-2.18193	-4.20451	5e-05	0.00235569	yes	NA
697	XLOC_012973	Uncharacterized protein	ENSGALG00000007350	5:16277081-16279506	IO	I9	OK	211.404	66.1156	-1.67694	-3.20329	5e-05	0.00235569	yes	Uncharacterized protein [Source:UniProtKB/TrEMBL;Acc:E1C8J7]
698	XLOC_012990	NA	NA	5:17674173-17679795	IO	I9	OK	24.2852	6.52572	-1.89587	-2.78023	0.0007	0.0146255	yes	NA
699	XLOC_013018	DGKZ	ENSGALG00000008380	5:22947410-22992334	IO	I9	OK	1772.19	219.492	-3.01329	-4.88745	5e-05	0.00235569	yes	Gallus gallus diacylglycerol kinase, zeta (DGKZ), mRNA. [Source:RefSeq mRNA;Acc:NM_001031192]
700	XLOC_013018	MDK	ENSGALG00000008367	5:22947410-22992334	IO	I9	OK	1772.19	219.492	-3.01329	-4.88745	5e-05	0.00235569	yes	Gallus gallus midkine (neurite growth-promoting factor 2) (MDK), mRNA. [Source:RefSeq mRNA;Acc:NM_001113289]
701	XLOC_013018	gga-mir-6706	ENSGALG00000025785	5:22947410-22992334	IO	I9	OK	1772.19	219.492	-3.01329	-4.88745	5e-05	0.00235569	yes	gga-mir-6706 [Source:miRBase;Acc:MI0022528]
702	XLOC_013030	OIP5	ENSGALG00000008579	5:23854813-23859085	IO	I9	OK	4.91222	21.3068	2.11687	2.32295	0.0007	0.0146255	yes	Gallus gallus Opa interacting protein 5 (OIP5), mRNA. [Source:RefSeq mRNA;Acc:NM_001199658]
703	XLOC_013043	TMEM87A	ENSGALG00000009018	5:24892644-24915496	IO	I9	OK	71.9611	33.7637	-1.09175	-2.25161	0.00255	0.0323794	yes	transmembrane protein 87A [Source:HGNC Symbol;Acc:HGNC:24522]
704	XLOC_013066	SLC39A9	ENSGALG00000009438	5:27280552-27297914	IO	I9	OK	8.87293	19.8757	1.16352	2.28663	0.0021	0.0288811	yes	Gallus gallus solute carrier family 39 (zinc transporter), member 9 (SLC39A9), mRNA. [Source:RefSeq mRNA;Acc:NM_001007933]
705	XLOC_013096	NOVA1	ENSGALG00000009850	5:32087429-32253612	IO	I9	OK	4.61806	18.2341	1.98128	1.91281	0.0042	0.0448613	yes	Gallus gallus neuro-oncological ventral antigen 1 (NOVA1), transcript variant 2, mRNA. [Source:RefSeq mRNA;Acc:NM_001199713]
706	XLOC_013103	HECTD1	ENSGALG00000009946	5:33614798-33666611	IO	I9	OK	34.642	14.3978	-1.26667	-2.41398	0.0014	0.0227369	yes	HECT domain containing E3 ubiquitin protein ligase 1 [Source:HGNC Symbol;Acc:HGNC:20157]
707	XLOC_013138	RPS6KL1	ENSGALG00000010294	5:37387506-37391470	IO	I9	OK	26.327	7.61405	-1.78981	-2.27537	0.003	0.0361405	yes	ribosomal protein S6 kinase-like 1 [Source:HGNC Symbol;Acc:HGNC:20222]
708	XLOC_013145	C14orf1	ENSGALG00000027282	5:37607277-37608783	IO	I9	OK	187.312	62.3543	-1.58688	-2.79878	0.00025	0.00741199	yes	chromosome 14 open reading frame 1 [Source:HGNC Symbol;Acc:HGNC:1187]
709	XLOC_013157	VIPAS39	ENSGALG00000010459	5:38497257-38509678	IO	I9	OK	20.4375	8.81203	-1.21367	-2.06537	0.0049	0.0498219	yes	VPS33B interacting protein, apical-basolateral polarity regulator, spe-39 homolog [Source:HGNC Symbol;Acc:HGNC:20347]
710	XLOC_013180	CCDC88C	ENSGALG00000010715	5:43520944-43605797	IO	I9	OK	4.01599	11.2631	1.48778	2.75833	0.00025	0.00741199	yes	coiled-coil domain containing 88C [Source:HGNC Symbol;Acc:HGNC:19967]
711	XLOC_013185	ATXN3	ENSGALG00000010766	5:43829600-43844552	IO	I9	OK	6.6412	16.8644	1.34447	2.07252	0.00375	0.0420858	yes	Gallus gallus ataxin 3 (ATXN3), mRNA. [Source:RefSeq mRNA;Acc:NM_204357]
712	XLOC_013187	LGMN	ENSGALG00000010811	5:44071051-44095832	IO	I9	OK	64.1203	27.3512	-1.22917	-2.3758	0.00185	0.0269006	yes	legumain [Source:HGNC Symbol;Acc:HGNC:9472]
713	XLOC_013246	HSP70	ENSGALG00000011715	5:52784176-52786081	IO	I9	OK	86.1926	29.7638	-1.53401	-2.37603	0.00085	0.0168355	yes	Gallus gallus heat shock 70kDa protein 2 (HSPA2), mRNA. [Source:RefSeq mRNA;Acc:NM_001006685]
714	XLOC_013256	HIF1A	ENSGALG00000011870	5:53883535-53914608	IO	I9	OK	10.1277	37.3993	1.88471	3.8772	5e-05	0.00235569	yes	Gallus gallus hypoxia inducible factor 1, alpha subunit (basic helix-loop-helix transcription factor) (HIF1A), mRNA. [Source:RefSeq mRNA;Acc:NM_204297]
715	XLOC_013291	RPS29	ENSGALG00000012229	5:57479789-57480844	IO	I9	OK	1293.92	640.857	-1.01367	-2.12918	0.00425	0.045142	yes	Gallus gallus ribosomal protein S29 (RPS29), mRNA. [Source:RefSeq mRNA;Acc:NM_001277880]
716	XLOC_013318	NA	NA	5:710047-710895	IO	I9	OK	39.5431	9.46188	-2.06323	-2.41463	0.0046	0.047845	yes	NA
717	XLOC_013350	NA	NA	5:49782132-49782672	IO	I9	OK	0	11.0484	Inf	NA	0.00025	0.00741199	yes	NA
718	XLOC_013369	NA	NA	6:2127562-2130730	IO	I9	OK	154.022	39.3254	-1.9696	-2.94289	0.0005	0.0116773	yes	NA
719	XLOC_013381	MAT1A	ENSGALG00000002479	6:3915003-3932026	IO	I9	OK	7.58159	36.4975	2.26723	3.84413	5e-05	0.00235569	yes	S-adenosylmethionine synthase isoform type-1 [Source:RefSeq peptide;Acc:NP_001186448]
720	XLOC_013427	Uncharacterized protein	ENSGALG00000024159	6:10383542-10392369	IO	I9	OK	145.94	70.6759	-1.04608	-2.00437	0.0041	0.0442651	yes	Uncharacterized protein [Source:UniProtKB/TrEMBL;Acc:E1C6M6]
721	XLOC_013451	ZCCHC24	ENSGALG00000026864	6:11687380-11796222	IO	I9	OK	8.45983	26.9295	1.67049	2.34143	0.00095	0.0178856	yes	zinc finger, CCHC domain containing 24 [Source:HGNC Symbol;Acc:HGNC:26911]
722	XLOC_013452	POLR3A	ENSGALG00000004947	6:12723103-12753909	IO	I9	OK	2.30752	8.87276	1.94304	2.95064	0.0014	0.0227369	yes	Gallus gallus polymerase (RNA) III (DNA directed) polypeptide A, 155kDa (POLR3A), mRNA. [Source:RefSeq mRNA;Acc:NM_001006500]
723	XLOC_013476	GBF1	ENSGALG00000005637	6:16379322-16477535	IO	I9	OK	4.38557	11.9818	1.45	2.59238	0.00025	0.00741199	yes	golgi brefeldin A resistant guanine nucleotide exchange factor 1 [Source:HGNC Symbol;Acc:HGNC:4181]
724	XLOC_013484	NA	NA	6:16997675-17004793	IO	I9	OK	0	10.3795	Inf	NA	0.0002	0.00637655	yes	NA
725	XLOC_013506	TBC1D12	ENSGALG00000006538	6:19596436-19645269	IO	I9	OK	2.88214	10.393	1.8504	2.73248	0.0014	0.0227369	yes	TBC1 domain family, member 12 [Source:HGNC Symbol;Acc:HGNC:29082]
726	XLOC_013513	Uncharacterized protein	ENSGALG00000006865	6:20297807-20353492	IO	I9	OK	6.47173	14.663	1.17995	2.04168	0.00355	0.040583	yes	Uncharacterized protein [Source:UniProtKB/TrEMBL;Acc:E1BTQ0]
727	XLOC_013525	ATP6V0E2	ENSGALG00000020754	6:21644625-21650184	IO	I9	OK	174.81	59.8411	-1.54658	-2.84186	0.0002	0.00637655	yes	Gallus gallus ATPase, H+ transporting V0 subunit e2 (ATP6V0E2), transcript variant 2, mRNA. [Source:RefSeq mRNA;Acc:NM_001277388]
728	XLOC_013525	COX15	ENSGALG00000007465	6:21644625-21650184	IO	I9	OK	174.81	59.8411	-1.54658	-2.84186	0.0002	0.00637655	yes	Gallus gallus COX15 homolog, cytochrome c oxidase assembly protein (yeast) (COX15), nuclear gene encoding mitochondrial protein, mRNA. [Source:RefSeq mRNA;Acc:NM_001114126]
729	XLOC_013545	NPM3	ENSGALG00000007704	6:22243981-22247409	IO	I9	OK	958.588	389.291	-1.30006	-2.61815	0.0003	0.00836047	yes	nucleophosmin/nucleoplasmin 3 [Source:HGNC Symbol;Acc:HGNC:7931]
730	XLOC_013574	PDCD4	ENSGALG00000008700	6:25678735-25696896	IO	I9	OK	10.0891	29.4057	1.5433	2.52902	0.00125	0.0210553	yes	Gallus gallus programmed cell death 4 (neoplastic transformation inhibitor) (PDCD4), mRNA. [Source:RefSeq mRNA;Acc:NM_204304]
731	XLOC_013612	HTRA1	ENSGALG00000009546	6:30810572-30839263	IO	I9	OK	70.3974	6.11785	-3.52442	-4.98656	5e-05	0.00235569	yes	HtrA serine peptidase 1 [Source:HGNC Symbol;Acc:HGNC:9476]
732	XLOC_013628	DOCK1	ENSGALG00000009781	6:32421929-32696960	IO	I9	OK	4.09254	9.53222	1.21982	2.24612	0.00375	0.0420858	yes	dedicator of cytokinesis 1 [Source:HGNC Symbol;Acc:HGNC:2987]
733	XLOC_013630	MKI67	ENSGALG00000025996	6:32889703-32910556	IO	I9	OK	3.92893	11.2286	1.51497	3.04512	0.0001	0.00384525	yes	marker of proliferation Ki-67 [Source:HGNC Symbol;Acc:HGNC:7107]
734	XLOC_013648	WAPAL	ENSGALG00000001907	6:1737635-1852148	IO	I9	OK	5.31119	17.7571	1.74129	3.07782	0.00015	0.00522912	yes	Gallus gallus wings apart-like homolog (Drosophila) (WAPAL), mRNA. [Source:RefSeq mRNA;Acc:NM_001199511]
735	XLOC_013663	C10ORF58	ENSGALG00000002421	6:3872163-3883446	IO	I9	OK	36.775	8.94398	-2.03974	-2.53269	0.00095	0.0178856	yes	Gallus gallus chromosome 6 open reading frame, human C10orf58 (C6H10orf58), transcript variant 2, mRNA. [Source:RefSeq mRNA;Acc:NM_001193519]
736	XLOC_013717	NPFF1	ENSGALG00000004446	6:11086622-11093436	IO	I9	OK	51.5398	15.1077	-1.77041	-3.02965	0.00025	0.00741199	yes	neuropeptide FF receptor 1 [Source:RefSeq peptide;Acc:NP_989693]
737	XLOC_013726	ZMIZ1	ENSGALG00000004850	6:11828299-12075273	IO	I9	OK	3.39279	9.5461	1.49244	2.58822	0.0004	0.0101379	yes	zinc finger, MIZ-type containing 1 [Source:HGNC Symbol;Acc:HGNC:16493]
738	XLOC_013734	VCL	ENSGALG00000005079	6:14959053-15015145	IO	I9	OK	4.64383	12.0331	1.37362	2.4764	0.0022	0.0296144	yes	Vinculin [Source:UniProtKB/Swiss-Prot;Acc:P12003]
739	XLOC_013802	KIF11	ENSGALG00000006790	6:20271517-20290598	IO	I9	OK	3.84596	12.0346	1.64577	2.97086	0.0002	0.00637655	yes	Gallus gallus kinesin family member 11 (KIF11), mRNA. [Source:RefSeq mRNA;Acc:NM_001031230]
740	XLOC_013823	ZDHHC16	ENSGALG00000007592	6:21886004-21890666	IO	I9	OK	77.4363	20.4858	-1.91838	-2.99069	0.0001	0.00384525	yes	zinc finger, DHHC-type containing 16 [Source:HGNC Symbol;Acc:HGNC:20714]
741	XLOC_013839	PEO1	ENSGALG00000017627	6:22622374-22625294	IO	I9	OK	191.524	63.0176	-1.6037	-3.19966	5e-05	0.00235569	yes	twinkle protein, mitochondrial precursor [Source:RefSeq peptide;Acc:NP_001026515]
742	XLOC_013864	ZDHHC6	ENSGALG00000008870	6:26264532-26277485	IO	I9	OK	35.1627	16.7689	-1.06826	-2.14038	0.00355	0.040583	yes	zinc finger, DHHC-type containing 6 [Source:HGNC Symbol;Acc:HGNC:19160]
743	XLOC_013879	RAB11FIP2	ENSGALG00000009304	6:29003776-29047647	IO	I9	OK	3.39865	13.6341	2.00418	3.3911	0.0001	0.00384525	yes	RAB11 family interacting protein 2 (class I) [Source:HGNC Symbol;Acc:HGNC:29152]
744	XLOC_013926	NA	NA	6:11026428-11027256	IO	I9	OK	562.177	173.138	-1.6991	-3.15643	5e-05	0.00235569	yes	NA
745	XLOC_013955	Uncharacterized protein	ENSGALG00000002847	7:2653626-2655073	IO	I9	OK	189.644	67.2436	-1.49582	-2.78001	0.00015	0.00522912	yes	Uncharacterized protein [Source:UniProtKB/TrEMBL;Acc:F1NT24]
746	XLOC_013972	USP40	ENSGALG00000004228	7:5901675-5933176	IO	I9	OK	5.25228	11.6866	1.15384	2.10728	0.0042	0.0448613	yes	Gallus gallus ubiquitin carboxyl-terminal hydrolase 40 (USP40), mRNA. [Source:RefSeq mRNA;Acc:NM_001257318]
747	XLOC_013974	ASB1	ENSGALG00000004272	7:6002321-6016224	IO	I9	OK	2.70598	11.7419	2.11745	1.95018	0.00475	0.0488447	yes	ankyrin repeat and SOCS box containing 1 [Source:HGNC Symbol;Acc:HGNC:16011]
748	XLOC_014002	C2orf47	ENSGALG00000020893	7:10526031-10531713	IO	I9	OK	100.506	31.436	-1.6768	-3.18637	5e-05	0.00235569	yes	chromosome 2 open reading frame 47 [Source:HGNC Symbol;Acc:HGNC:26198]
749	XLOC_014056	ATP5G3	ENSGALG00000009286	7:16150148-16153216	IO	I9	OK	1289.6	625.11	-1.04475	-2.12305	0.0025	0.0319792	yes	Gallus gallus ATP synthase, H+ transporting, mitochondrial Fo complex, subunit C3 (subunit 9) (ATP5G3), nuclear gene encoding mitochondrial protein, transcript variant 1, mRNA. [Source:RefSeq mRNA;Acc:NM_001277855]
750	XLOC_014057	ATF2	ENSGALG00000009287	7:16155874-16206168	IO	I9	OK	4.86061	14.5521	1.58202	2.24444	0.0009	0.017516	yes	Gallus gallus activating transcription factor 2 (ATF2), mRNA. [Source:RefSeq mRNA;Acc:NM_204904]
751	XLOC_014103	unknown	ENSGALG00000011233	7:21550383-21553919	IO	I9	OK	144.804	51.5417	-1.49029	-2.55629	0.00125	0.0210553	yes	Gap junction protein [Source:UniProtKB/TrEMBL;Acc:E1BRZ1]
752	XLOC_014112	ABCB6	ENSGALG00000011648	7:21731238-21735967	IO	I9	OK	85.1667	20.9413	-2.02394	-3.75755	5e-05	0.00235569	yes	ATP-binding cassette, sub-family B (MDR/TAP), member 6 [Source:HGNC Symbol;Acc:HGNC:47]
753	XLOC_014113	NA	NA	7:21752179-21757659	IO	I9	OK	61.1461	23.0841	-1.40536	-2.50581	0.00065	0.0139483	yes	NA
754	XLOC_014127	TMBIM1	ENSGALG00000011436	7:22057193-22066787	IO	I9	OK	196.498	63.9831	-1.61875	-2.98047	5e-05	0.00235569	yes	transmembrane BAX inhibitor motif containing 1 [Source:HGNC Symbol;Acc:HGNC:23410]
755	XLOC_014156	SEC22A	ENSGALG00000011697	7:26429421-26445288	IO	I9	OK	43.4678	17.9727	-1.27414	-2.31519	0.0017	0.0256604	yes	Gallus gallus SEC22 vesicle trafficking protein homolog A (S. cerevisiae) (SEC22A), mRNA. [Source:RefSeq mRNA;Acc:NM_001006526]
756	XLOC_014166	EN1	ENSGALG00000025740	7:28021766-28026638	IO	I9	OK	17.7646	4.35425	-2.02851	-2.82248	0.00125	0.0210553	yes	engrailed homeobox 1 [Source:HGNC Symbol;Acc:HGNC:3342]
757	XLOC_014170	MGAT5	ENSGALG00000012187	7:29769773-29838469	IO	I9	OK	3.91687	13.9503	1.83253	3.388	5e-05	0.00235569	yes	mannosyl (alpha-1,6-)-glycoprotein beta-1,6-N-acetyl-glucosaminyltransferase [Source:HGNC Symbol;Acc:HGNC:7049]
758	XLOC_014179	HNMT	ENSGALG00000012377	7:30750465-30766503	IO	I9	OK	36.1136	11.9799	-1.59192	-2.13284	0.0039	0.0430584	yes	Gallus gallus histamine N-methyltransferase (HNMT), transcript variant 1, mRNA. [Source:RefSeq mRNA;Acc:NM_001277873]
759	XLOC_014195	GPD2	ENSGALG00000012543	7:35565239-35608328	IO	I9	OK	4.73251	15.5853	1.71951	2.89234	0.0001	0.00384525	yes	glycerol-3-phosphate dehydrogenase 2 (mitochondrial) [Source:HGNC Symbol;Acc:HGNC:4456]
760	XLOC_014213	FAM171B	ENSGALG00000002646	7:1258199-1290809	IO	I9	OK	2.79862	17.6088	2.65351	3.76038	5e-05	0.00235569	yes	family with sequence similarity 171, member B [Source:HGNC Symbol;Acc:HGNC:29412]
761	XLOC_014257	STAT1	ENSGALG00000007651	7:7412415-7431231	IO	I9	OK	1.0276	8.261	3.00703	2.63121	0.00445	0.0466417	yes	Gallus gallus signal transducer and activator of transcription 1, 91kDa (STAT1), mRNA. [Source:RefSeq mRNA;Acc:NM_001012914]
762	XLOC_014260	PRKCDBP	_	7:7694858-7704115	IO	I9	OK	2.80528	12.1159	2.11069	2.89729	0.00175	0.0261867	yes	_
763	XLOC_014297	PARD3B	ENSGALG00000013448	7:12261742-12612881	IO	I9	OK	8.64628	18.6556	1.10946	2.18137	0.00315	0.0374031	yes	par-3 family cell polarity regulator beta [Source:HGNC Symbol;Acc:HGNC:14446]
764	XLOC_014303	ABI2	ENSGALG00000008714	7:13097420-13154191	IO	I9	OK	9.47535	25.4116	1.42324	2.74463	0.0001	0.00384525	yes	abl-interactor 2 [Source:HGNC Symbol;Acc:HGNC:24011]
765	XLOC_014304	CYP20A1	ENSGALG00000008730	7:13168814-13187827	IO	I9	OK	78.9981	22.5576	-1.80821	-2.95614	0.00045	0.0109953	yes	cytochrome P450, family 20, subfamily A, polypeptide 1 [Source:HGNC Symbol;Acc:HGNC:20576]
766	XLOC_014336	PDK1	ENSGALG00000013235	7:17196483-17208239	IO	I9	OK	24.2338	65.3701	1.43161	2.54498	0.00085	0.0168355	yes	Gallus gallus pyruvate dehydrogenase kinase, isozyme 1 (PDK1), nuclear gene encoding mitochondrial protein, mRNA. [Source:RefSeq mRNA;Acc:NM_001031352]
767	XLOC_014341	DYNC1I2	ENSGALG00000009551	7:17457933-17485210	IO	I9	OK	10.2356	29.5846	1.53125	2.9013	0.0002	0.00637655	yes	Gallus gallus dynein, cytoplasmic 1, intermediate chain 2 (DYNC1I2), mRNA. [Source:RefSeq mRNA;Acc:NM_001006519]
768	XLOC_014353	PPIG	ENSGALG00000009839	7:18115835-18140429	IO	I9	OK	141.875	66.9251	-1.084	-2.40264	0.0024	0.031182	yes	peptidylprolyl isomerase G (cyclophilin G) [Source:HGNC Symbol;Acc:HGNC:14650]
769	XLOC_014401	IGFBP2	ENSGALG00000011469	7:22756337-22808688	IO	I9	OK	134.469	62.9284	-1.09549	-2.07774	0.0033	0.0384172	yes	Gallus gallus insulin-like growth factor binding protein 2, 36kDa (IGFBP2), mRNA. [Source:RefSeq mRNA;Acc:NM_205359]
770	XLOC_014410	CLASP1	ENSGALG00000011645	7:25583414-25726764	IO	I9	OK	3.25575	8.07846	1.31109	2.153	0.00475	0.0488447	yes	cytoplasmic linker associated protein 1 [Source:HGNC Symbol;Acc:HGNC:17088]
771	XLOC_014448	MCM6	ENSGALG00000012348	7:30167977-30181239	IO	I9	OK	7.88806	19.7294	1.3226	2.27149	0.00345	0.0397984	yes	Gallus gallus minichromosome maintenance complex component 6 (MCM6), mRNA. [Source:RefSeq mRNA;Acc:NM_001006527]
772	XLOC_014493	NA	NA	7:11673710-11675833	IO	I9	OK	35.3438	11.7741	-1.58583	-2.47781	0.0008	0.0161305	yes	NA
773	XLOC_014500	NA	NA	7:23125107-23125605	IO	I9	OK	0	9.66267	Inf	NA	0.00125	0.0210553	yes	NA
774	XLOC_014503	NA	NA	7:28017393-28018318	IO	I9	OK	14.3143	0	#NAME?	NA	5e-05	0.00235569	yes	NA
775	XLOC_014537	ATF6	ENSGALG00000002658	8:3700935-3772083	IO	I9	OK	32.7467	11.2063	-1.54704	-2.7197	0.00025	0.00741199	yes	activating transcription factor 6 [Source:HGNC Symbol;Acc:HGNC:791]
776	XLOC_014539	NOTCH2	ENSGALG00000002922	8:4145808-4225658	IO	I9	OK	15.2643	38.2037	1.32355	2.67435	0.0004	0.0101379	yes	Gallus gallus notch 2 (NOTCH2), mRNA. [Source:RefSeq mRNA;Acc:NM_001252033]
777	XLOC_014585	SNORD24	ENSGALG00000017832	8:7391733-7397900	IO	I9	OK	362.257	126.478	-1.51812	-2.6567	0.00015	0.00522912	yes	Small nucleolar RNA SNORD24 [Source:RFAM;Acc:RF00069]
778	XLOC_014585	SNORD74	ENSGALG00000024984	8:7391733-7397900	IO	I9	OK	362.257	126.478	-1.51812	-2.6567	0.00015	0.00522912	yes	Small nucleolar RNA SNORD74 [Source:RFAM;Acc:RF00284]
779	XLOC_014585	SNORD79	ENSGALG00000025527	8:7391733-7397900	IO	I9	OK	362.257	126.478	-1.51812	-2.6567	0.00015	0.00522912	yes	Small nucleolar RNA SNORD79 [Source:RFAM;Acc:RF00152]
780	XLOC_014585	snosnR60_Z15	ENSGALG00000017871	8:7391733-7397900	IO	I9	OK	362.257	126.478	-1.51812	-2.6567	0.00015	0.00522912	yes	Small nucleolar RNA snR60/Z15/Z230/Z193/J17 [Source:RFAM;Acc:RF00309]
781	XLOC_014607	TPR	ENSGALG00000005105	8:9912948-9981576	IO	I9	OK	5.08646	12.8965	1.34225	2.50357	0.0007	0.0146255	yes	translocated promoter region, nuclear basket protein [Source:HGNC Symbol;Acc:HGNC:12017]
782	XLOC_014642	2015-09-15	ENSGALG00000006261	8:14844187-14863118	IO	I9	OK	338.578	83.6752	-2.01662	-3.99817	5e-05	0.00235569	yes	15 kDa selenoprotein precursor [Source:RefSeq peptide;Acc:NP_001012944]
783	XLOC_014666	FUBP1	ENSGALG00000008939	8:17790798-17833703	IO	I9	OK	30.3543	76.3144	1.33006	2.68238	0.0004	0.0101379	yes	far upstream element-binding protein 1 [Source:RefSeq peptide;Acc:NP_001006535]
784	XLOC_014681	ATP6V0B	ENSGALG00000010091	8:19265988-19270826	IO	I9	OK	251.997	51.2105	-2.2989	-4.20553	5e-05	0.00235569	yes	Gallus gallus ATPase, H+ transporting, lysosomal 21kDa, V0 subunit b (ATP6V0B), mRNA. [Source:RefSeq mRNA;Acc:NM_001277572]
785	XLOC_014725	GPX7	ENSGALG00000010633	8:23344642-23353210	IO	I9	OK	109.424	26.9241	-2.02296	-3.88065	5e-05	0.00235569	yes	Gallus gallus glutathione peroxidase 7 (GPX7), mRNA. [Source:RefSeq mRNA;Acc:NM_001163245]
786	XLOC_014748	CNFI-A4	ENSGALG00000010924	8:25948004-26182388	IO	I9	OK	13.9341	33.3058	1.25715	2.39282	0.0022	0.0296144	yes	nuclear factor 1 A-type [Source:RefSeq peptide;Acc:NP_990604]
787	XLOC_014754	ALG6	ENSGALG00000010991	8:26691315-26712046	IO	I9	OK	31.7591	9.80406	-1.69572	-2.77666	0.00035	0.00936976	yes	Gallus gallus asparagine-linked glycosylation 6, alpha-1,3-glucosyltransferase homolog (S. cerevisiae) (ALG6), mRNA. [Source:RefSeq mRNA;Acc:NM_204435]
788	XLOC_014778	CTH	ENSGALG00000011331	8:27956015-27971402	IO	I9	OK	38.375	88.0515	1.19818	2.33569	0.00245	0.0316372	yes	cystathionine gamma-lyase [Source:HGNC Symbol;Acc:HGNC:2501]
789	XLOC_014803	C1orf53	ENSGALG00000002224	8:2287136-2289818	IO	I9	OK	76.5351	8.55251	-3.1617	-2.57817	0.00085	0.0168355	yes	chromosome 1 open reading frame 53 [Source:HGNC Symbol;Acc:HGNC:30003]
790	XLOC_014824	Uncharacterized protein	ENSGALG00000002771	8:3972198-3975333	IO	I9	OK	17.7343	84.9418	2.25993	2.80086	0.00125	0.0210553	yes	Uncharacterized protein [Source:UniProtKB/TrEMBL;Acc:F1N8J7]
791	XLOC_014838	ITPA	ENSGALG00000003250	8:4688298-4691874	IO	I9	OK	132.822	56.388	-1.23603	-2.10319	0.0041	0.0442651	yes	Gallus gallus inosine triphosphatase (nucleoside triphosphate pyrophosphatase) (ITPA), transcript variant 1, mRNA. [Source:RefSeq mRNA;Acc:NM_001271930]
792	XLOC_014848	PBX1A	ENSGALG00000003429	8:5186476-5294154	IO	I9	OK	12.9816	30.4295	1.22901	2.30916	0.0011	0.0196227	yes	Gallus gallus pre-B-cell leukemia homeobox 1 (PBX1), mRNA. [Source:RefSeq mRNA;Acc:NM_204746]
793	XLOC_014854	TMCO1	ENSGALG00000002716	8:5468386-5487367	IO	I9	OK	135.141	21.9158	-2.62442	-4.86724	5e-05	0.00235569	yes	transmembrane and coiled-coil domains 1 [Source:HGNC Symbol;Acc:HGNC:18188]
794	XLOC_014866	TOR1AIP1	ENSGALG00000027987	8:6046687-6054787	IO	I9	OK	21.4714	9.69146	-1.14763	-2.13173	0.00335	0.0389041	yes	torsin A interacting protein 1 [Source:HGNC Symbol;Acc:HGNC:29456]
795	XLOC_014936	LRRC8B	ENSGALG00000006167	8:14042010-14061708	IO	I9	OK	3.91161	11.8884	1.60372	2.5255	0.0019	0.0273767	yes	leucine rich repeat containing 8 family, member B [Source:HGNC Symbol;Acc:HGNC:30692]
796	XLOC_014943	CYR61	ENSGALG00000008661	8:15135353-15137430	IO	I9	OK	90.0642	13.7194	-2.71474	-4.04971	5e-05	0.00235569	yes	Gallus gallus cysteine-rich, angiogenic inducer, 61 (CYR61), mRNA. [Source:RefSeq mRNA;Acc:NM_001031563]
797	XLOC_014953	PTGFR	ENSGALG00000008901	8:17636432-17671365	IO	I9	OK	57.4414	11.0328	-2.38029	-4.49934	5e-05	0.00235569	yes	Gallus gallus prostaglandin F receptor (FP) (PTGFR), mRNA. [Source:RefSeq mRNA;Acc:NM_001044657]
798	XLOC_014963	EBNA1BP2	ENSGALG00000009045	8:18515255-18543111	IO	I9	OK	161.148	76.601	-1.07295	-2.10422	0.00435	0.0458714	yes	EBNA1 binding protein 2 [Source:HGNC Symbol;Acc:HGNC:15531]
799	XLOC_014965	ELOVL1	ENSGALG00000009988	8:18585119-18597577	IO	I9	OK	193.254	47.2212	-2.03299	-3.98109	5e-05	0.00235569	yes	Gallus gallus ELOVL fatty acid elongase 1 (ELOVL1), mRNA. [Source:RefSeq mRNA;Acc:NM_001012598]
800	XLOC_015015	EPS15	ENSGALG00000010543	8:22958103-23001639	IO	I9	OK	10.1083	22.9564	1.18336	2.39055	0.00185	0.0269006	yes	Gallus gallus epidermal growth factor receptor pathway substrate 15 (EPS15), mRNA. [Source:RefSeq mRNA;Acc:NM_001031283]
801	XLOC_015018	TXNDC12	ENSGALG00000010569	8:23149239-23159464	IO	I9	OK	85.0579	19.5405	-2.12198	-3.93051	5e-05	0.00235569	yes	thioredoxin domain containing 12 (endoplasmic reticulum) [Source:HGNC Symbol;Acc:HGNC:24626]
802	XLOC_015038	PARS2	ENSGALG00000010789	8:24148652-24149966	IO	I9	OK	81.2484	22.0522	-1.88142	-3.04738	0.00055	0.0124925	yes	Gallus gallus prolyl-tRNA synthetase 2, mitochondrial (putative) (PARS2), nuclear gene encoding mitochondrial protein, mRNA. [Source:RefSeq mRNA;Acc:NM_001277616]
803	XLOC_015066	GNG12	ENSGALG00000026591	8:27595439-27613874	IO	I9	OK	98.7125	44.548	-1.14787	-2.19845	0.0024	0.031182	yes	guanine nucleotide binding protein (G protein), gamma 12 [Source:HGNC Symbol;Acc:HGNC:19663]
804	XLOC_015084	NA	NA	8:7360406-7363429	IO	I9	OK	11.9587	3.90539	-1.61452	-2.20858	0.0043	0.0454701	yes	NA
805	XLOC_015092	NA	NA	8:23205413-23205571	IO	I9	OK	42843.3	6027.82	-2.82936	-5.59417	5e-05	0.00235569	yes	NA
806	XLOC_015153	2015-09-02	ENSGALG00000001652	9:4480808-4499952	IO	I9	OK	4.86658	21.9426	2.17276	3.73431	5e-05	0.00235569	yes	Gallus gallus septin 2-like (LOC416777), mRNA. [Source:RefSeq mRNA;Acc:NM_001006182]
807	XLOC_015157	PTTG1IP	ENSGALG00000005675	9:4651629-4664803	IO	I9	OK	710.539	251.455	-1.49862	-2.9574	5e-05	0.00235569	yes	pituitary tumor-transforming 1 interacting protein [Source:HGNC Symbol;Acc:HGNC:13524]
808	XLOC_015188	MRPL44	ENSGALG00000003067	9:8938637-8941635	IO	I9	OK	362.138	148.092	-1.29005	-2.54725	0.0006	0.0132641	yes	Gallus gallus mitochondrial ribosomal protein L44 (MRPL44), nuclear gene encoding mitochondrial protein, mRNA. [Source:RefSeq mRNA;Acc:NM_001277414]
809	XLOC_015209	ACAP2	ENSGALG00000007040	9:12171477-12231009	IO	I9	OK	12.5409	45.0238	1.84405	3.70348	5e-05	0.00235569	yes	Gallus gallus ArfGAP with coiled-coil, ankyrin repeat and PH domains 2 (ACAP2), mRNA. [Source:RefSeq mRNA;Acc:NM_001006548]
810	XLOC_015211	LSG1	ENSGALG00000007058	9:12296459-12308388	IO	I9	OK	80.3182	37.2243	-1.10948	-2.18393	0.00215	0.0293356	yes	Gallus gallus large subunit GTPase 1 homolog (S. cerevisiae) (LSG1), mRNA. [Source:RefSeq mRNA;Acc:NM_001006549]
811	XLOC_015212	ATP13A3	ENSGALG00000007075	9:12322608-12374201	IO	I9	OK	13.2094	31.8598	1.27017	2.54881	0.0007	0.0146255	yes	ATPase type 13A3 [Source:HGNC Symbol;Acc:HGNC:24113]
812	XLOC_015236	RPL35A	ENSGALG00000007611	9:14598153-14600977	IO	I9	OK	2226.18	785.638	-1.50264	-3.02249	5e-05	0.00235569	yes	60S ribosomal protein L35a [Source:RefSeq peptide;Acc:NP_001264386]
813	XLOC_015260	PSMD2	ENSGALG00000006294	9:15363724-15369726	IO	I9	OK	38.2267	80.907	1.08168	2.12368	0.00235	0.0307845	yes	Gallus gallus proteasome (prosome, macropain) 26S subunit, non-ATPase, 2 (PSMD2), mRNA. [Source:RefSeq mRNA;Acc:NM_001012934]
814	XLOC_015261	EIF4G1	ENSGALG00000008520	9:15371230-15388174	IO	I9	OK	52.3677	107.69	1.04013	2.08305	0.00385	0.0428293	yes	eukaryotic translation initiation factor 4 gamma, 1 [Source:HGNC Symbol;Acc:HGNC:3296]
815	XLOC_015287	GNB4	ENSGALG00000008983	9:16943401-16984389	IO	I9	OK	5.21504	24.5886	2.23724	3.66316	5e-05	0.00235569	yes	guanine nucleotide binding protein (G protein), beta polypeptide 4 [Source:HGNC Symbol;Acc:HGNC:20731]
816	XLOC_015292	TNFSF10	ENSGALG00000009179	9:18759708-18768785	IO	I9	OK	3.12094	13.296	2.09094	2.29686	0.00115	0.0200266	yes	Gallus gallus tumor necrosis factor (ligand) superfamily, member 10 (TNFSF10), mRNA. [Source:RefSeq mRNA;Acc:NM_204379]
817	XLOC_015296	TNIK	ENSGALG00000009298	9:19060652-19172257	IO	I9	OK	12.0338	39.0946	1.69988	3.20416	5e-05	0.00235569	yes	TRAF2 and NCK interacting kinase [Source:HGNC Symbol;Acc:HGNC:30765]
818	XLOC_015305	MECOM	ENSGALG00000009437	9:19449372-19752139	IO	I9	OK	3.65519	15.729	2.10541	3.54398	5e-05	0.00235569	yes	MDS1 and EVI1 complex locus [Source:HGNC Symbol;Acc:HGNC:3498]
819	XLOC_015322	TRIM59	ENSGALG00000023571	9:21616964-21624288	IO	I9	OK	8.85702	21.3994	1.27267	2.41874	0.0027	0.0337438	yes	Gallus gallus tripartite motif containing 59 (TRIM59), mRNA. [Source:RefSeq mRNA;Acc:NM_001031320]
820	XLOC_015324	Uncharacterized protein	ENSGALG00000023546	9:21716537-21725253	IO	I9	OK	4.48112	13.1875	1.55724	2.19421	0.0043	0.0454701	yes	Uncharacterized protein [Source:UniProtKB/TrEMBL;Acc:F1NN30]
821	XLOC_015325	RARRES1	ENSGALG00000009594	9:21904933-21912426	IO	I9	OK	107.008	32.506	-1.71895	-2.99067	0.00025	0.00741199	yes	Gallus gallus retinoic acid receptor responder (tazarotene induced) 1 (RARRES1), mRNA. [Source:RefSeq mRNA;Acc:NM_204534]
822	XLOC_015330	SSR3	ENSGALG00000028683	9:22347714-22381426	IO	I9	OK	159.552	42.2238	-1.9179	-3.89108	5e-05	0.00235569	yes	Gallus gallus signal sequence receptor, gamma (translocon-associated protein gamma) (SSR3), mRNA. [Source:RefSeq mRNA;Acc:NM_001277475]
823	XLOC_015347	PFN2	ENSGALG00000010410	9:23217761-23221941	IO	I9	OK	100.931	234.725	1.21761	2.12011	0.00405	0.0439246	yes	Gallus gallus profilin 2 (PFN2), mRNA. [Source:RefSeq mRNA;Acc:NM_001079760]
824	XLOC_015349	WWTR1	ENSGALG00000010412	9:23264430-23308083	IO	I9	OK	11.7392	32.5919	1.47317	2.94414	0.00025	0.00741199	yes	WW domain containing transcription regulator 1 [Source:HGNC Symbol;Acc:HGNC:24042]
825	XLOC_015365	LIMS2	ENSGALG00000001995	9:882028-907393	IO	I9	OK	13.0852	27.733	1.08367	2.09708	0.00295	0.035719	yes	LIM and senescent cell antigen-like domains 2 [Source:HGNC Symbol;Acc:HGNC:16084]
826	XLOC_015375	PARL	ENSGALG00000002315	9:2168894-2181420	IO	I9	OK	55.0144	24.1533	-1.18759	-2.29289	0.002	0.0280945	yes	presenilin associated, rhomboid-like [Source:HGNC Symbol;Acc:HGNC:18253]
827	XLOC_015377	GPC1	ENSGALG00000002342	9:2207168-2371382	IO	I9	OK	8.08232	20.8858	1.36968	2.5445	0.0004	0.0101379	yes	Glypican-1 [Source:UniProtKB/TrEMBL;Acc:F1P150]
828	XLOC_015393	TF	ENSGALG00000006453	9:4096868-4107617	IO	I9	OK	16.7916	5.16493	-1.70092	-2.39196	0.00385	0.0428293	yes	Gallus gallus transferrin (ovotransferrin) (TF), mRNA. [Source:RefSeq mRNA;Acc:NM_205304]
829	XLOC_015395	PAK2	ENSGALG00000006426	9:4139253-4175312	IO	I9	OK	5.62235	28.0836	2.32048	3.28719	0.0004	0.0101379	yes	p21 protein (Cdc42/Rac)-activated kinase 2 [Source:HGNC Symbol;Acc:HGNC:8591]
830	XLOC_015433	SERPINE2	ENSGALG00000005135	9:7800337-7823704	IO	I9	OK	67.9233	25.5583	-1.41012	-2.83626	0.00025	0.00741199	yes	Gallus gallus serpin peptidase inhibitor, clade E (nexin, plasminogen activator inhibitor type 1), member 2 (SERPINE2), mRNA. [Source:RefSeq mRNA;Acc:NM_001083920]
831	XLOC_015446	TFDP2	ENSGALG00000025759	9:9818872-9863056	IO	I9	OK	9.33301	19.6125	1.07136	2.16807	0.004	0.0437312	yes	Gallus gallus transcription factor Dp-2 (E2F dimerization partner 2) (TFDP2), mRNA. [Source:RefSeq mRNA;Acc:NM_001184713]
832	XLOC_015465	OPA1	ENSGALG00000007150	9:12505715-12555369	IO	I9	OK	7.74284	19.3719	1.32303	2.54656	0.0011	0.0196227	yes	Gallus gallus optic atrophy 1 (autosomal dominant) (OPA1), nuclear gene encoding mitochondrial protein, mRNA. [Source:RefSeq mRNA;Acc:NM_001039309]
833	XLOC_015470	CCDC50	ENSGALG00000020813	9:13129414-13169156	IO	I9	OK	22.799	47.925	1.07181	2.04012	0.0049	0.0498219	yes	Gallus gallus coiled-coil domain containing 50 (CCDC50), mRNA. [Source:RefSeq mRNA;Acc:NM_001031315]
834	XLOC_015521	NDUFB5	ENSGALG00000009076	9:16903932-16907474	IO	I9	OK	559.381	218.546	-1.35589	-2.72614	0.0002	0.00637655	yes	Gallus gallus NADH dehydrogenase (ubiquinone) 1 beta subcomplex, 5, 16kDa (NDUFB5), nuclear gene encoding mitochondrial protein, mRNA. [Source:RefSeq mRNA;Acc:NM_001006553]
835	XLOC_015525	PIK3CA	ENSGALG00000008934	9:17015853-17042481	IO	I9	OK	3.5709	12.5187	1.80973	2.94027	0.00015	0.00522912	yes	Gallus gallus phosphoinositide-3-kinase, catalytic, alpha polypeptide (PIK3CA), mRNA. [Source:RefSeq mRNA;Acc:NM_001004410]
836	XLOC_015529	ECT2	ENSGALG00000009157	9:18694195-18721290	IO	I9	OK	4.28451	12.2886	1.52012	2.3253	0.0018	0.0265385	yes	epithelial cell transforming 2 [Source:HGNC Symbol;Acc:HGNC:3155]
837	XLOC_015534	PRKCI	ENSGALG00000009364	9:19277810-19300841	IO	I9	OK	8.31039	26.0941	1.65073	2.73667	0.00015	0.00522912	yes	Gallus gallus protein kinase C, iota (PRKCI), mRNA. [Source:RefSeq mRNA;Acc:NM_001031319]
838	XLOC_015536	SEC62	ENSGALG00000009379	9:19344397-19360094	IO	I9	OK	119.924	39.9281	-1.58664	-3.19593	5e-05	0.00235569	yes	Gallus gallus SEC62 homolog (S. cerevisiae) (SEC62), mRNA. [Source:RefSeq mRNA;Acc:NM_001012602]
839	XLOC_015539	MYNN	ENSGALG00000009409	9:19407377-19427241	IO	I9	OK	7.26981	17.7803	1.29029	2.04145	0.0043	0.0454701	yes	myoneurin [Source:HGNC Symbol;Acc:HGNC:14955]
840	XLOC_015555	MLF1	ENSGALG00000009654	9:21934529-21948704	IO	I9	OK	6.60264	22.4923	1.76832	2.65917	0.0004	0.0101379	yes	myeloid leukemia factor 1 [Source:HGNC Symbol;Acc:HGNC:7125]
841	XLOC_015558	PTX3	ENSGALG00000028284	9:22173836-22222261	IO	I9	OK	96.1711	4.69093	-4.35766	-6.57644	5e-05	0.00235569	yes	pentraxin-related protein PTX3 precursor [Source:RefSeq peptide;Acc:NP_001017413]
842	XLOC_015563	GMPS	ENSGALG00000010284	9:22393884-22417726	IO	I9	OK	46.5871	120.577	1.37195	2.90564	5e-05	0.00235569	yes	Gallus gallus guanine monphosphate synthetase (GMPS), mRNA. [Source:RefSeq mRNA;Acc:NM_001006556]
843	XLOC_015586	NA	NA	9:3398165-3398733	IO	I9	OK	16.5469	0	#NAME?	NA	5e-05	0.00235569	yes	NA
844	XLOC_015681	NA	NA	AADN03010718.1:346-1454	IO	I9	OK	311.477	56.6979	-2.45776	-4.28777	5e-05	0.00235569	yes	NA
845	XLOC_015682	NA	NA	AADN03010732.1:35-838	IO	I9	OK	112.465	29.8267	-1.91481	-2.442	0.00395	0.0433839	yes	NA
846	XLOC_015691	NA	NA	AADN03010811.1:64-1803	IO	I9	OK	1126.39	404.035	-1.47916	-3.12721	5e-05	0.00235569	yes	NA
847	XLOC_015723	JTB	ENSGALG00000025894	AADN03010944.1:37-906	IO	I9	OK	369.435	114.019	-1.69605	-2.93167	0.0001	0.00384525	yes	jumping translocation breakpoint [Source:HGNC Symbol;Acc:HGNC:6201]
848	XLOC_015732	unknown	ENSGALG00000023973	AADN03011039.1:4-396	IO	I9	OK	288.456	49.8814	-2.53178	-3.09276	0.00125	0.0210553	yes	Collagen alpha-1(I) chain [Source:UniProtKB/TrEMBL;Acc:F1P2H5]
849	XLOC_015788	NA	NA	AADN03012180.1:64-1408	IO	I9	OK	31.8835	10.7407	-1.56973	-2.1888	0.0041	0.0442651	yes	NA
850	XLOC_015794	NA	NA	AADN03012300.1:1363-2105	IO	I9	OK	279.332	84.991	-1.7166	-3.20014	0.0001	0.00384525	yes	NA
851	XLOC_015797	NA	NA	AADN03012337.1:725-1054	IO	I9	OK	194.517	41.595	-2.22541	-2.64403	0.00225	0.0299905	yes	NA
852	XLOC_015818	NA	NA	AADN03012601.1:0-645	IO	I9	OK	99.5838	23.4967	-2.08345	-2.92355	0.00045	0.0109953	yes	NA
853	XLOC_015821	NA	NA	AADN03012632.1:427-1218	IO	I9	OK	377.831	101.586	-1.89504	-3.53049	5e-05	0.00235569	yes	NA
854	XLOC_015870	NA	NA	AADN03013357.1:2054-2937	IO	I9	OK	67.5183	18.0123	-1.9063	-2.75263	0.001	0.0183726	yes	NA
855	XLOC_015879	SLC5A6	ENSGALG00000026288	AADN03013461.1:20-1247	IO	I9	OK	148.192	50.3681	-1.55688	-2.71718	0.0009	0.017516	yes	solute carrier family 5 (sodium/multivitamin and iodide cotransporter), member 6 [Source:HGNC Symbol;Acc:HGNC:11041]
856	XLOC_015885	NA	NA	AADN03013584.1:3396-3794	IO	I9	OK	129.644	25.0164	-2.37361	-2.72449	0.0023	0.0304438	yes	NA
857	XLOC_015897	NA	NA	AADN03013883.1:1260-1438	IO	I9	OK	1115.1	202.722	-2.4596	-2.93242	0.0022	0.0296144	yes	NA
858	XLOC_015904	Uncharacterized protein	ENSGALG00000026679	AADN03013989.1:20-1073	IO	I9	OK	180.535	72.8193	-1.30989	-2.43648	0.002	0.0280945	yes	Uncharacterized protein [Source:UniProtKB/TrEMBL;Acc:R4GG07]
859	XLOC_015905	NA	NA	AADN03014006.1:370-1225	IO	I9	OK	165.426	41.6275	-1.99058	-3.39284	5e-05	0.00235569	yes	NA
860	XLOC_015925	ATRAID	ENSGALG00000029092	AADN03014497.1:20-1754	IO	I9	OK	64.1919	16.4953	-1.96034	-2.33027	0.00155	0.0242821	yes	all-trans retinoic acid-induced differentiation factor [Source:HGNC Symbol;Acc:HGNC:24090]
861	XLOC_015925	U1	ENSGALG00000017923	AADN03014497.1:20-1754	IO	I9	OK	64.1919	16.4953	-1.96034	-2.33027	0.00155	0.0242821	yes	U1 spliceosomal RNA [Source:RFAM;Acc:RF00003]
862	XLOC_015931	NA	NA	AADN03014610.1:148-1091	IO	I9	OK	223.282	47.0389	-2.24694	-3.26901	0.00015	0.00522912	yes	NA
863	XLOC_015942	NA	NA	AADN03014732.1:866-1824	IO	I9	OK	119.916	18.4392	-2.70117	-4.15333	5e-05	0.00235569	yes	NA
864	XLOC_016013	unknown	ENSGALG00000028303	AADN03016019.1:26-5052	IO	I9	OK	109.217	43.4792	-1.3288	-2.2395	0.00205	0.0285023	yes	Uridine-cytidine kinase [Source:UniProtKB/TrEMBL;Acc:R4GHT3]
865	XLOC_016015	NA	NA	AADN03016068.1:131-1009	IO	I9	OK	49.201	8.25079	-2.57608	-2.93409	0.0014	0.0227369	yes	NA
866	XLOC_016028	NA	NA	AADN03016328.1:2848-4408	IO	I9	OK	181.705	19.8244	-3.19625	-5.35034	5e-05	0.00235569	yes	NA
867	XLOC_016045	Uncharacterized protein	ENSGALG00000026742	AADN03016580.1:1747-6473	IO	I9	OK	14230.3	651.622	-4.44879	-3.87497	5e-05	0.00235569	yes	Uncharacterized protein [Source:UniProtKB/TrEMBL;Acc:R4GKZ3]
868	XLOC_016047	Uncharacterized protein	ENSGALG00000026742	AADN03016580.1:1747-6473	IO	I9	OK	6917.55	826.706	-3.06482	-4.81537	5e-05	0.00235569	yes	Uncharacterized protein [Source:UniProtKB/TrEMBL;Acc:R4GKZ3]
869	XLOC_016091	NA	NA	AADN03017373.1:758-2117	IO	I9	OK	21.133	4.53727	-2.2196	-2.46012	0.00435	0.0458714	yes	NA
870	XLOC_016118	NA	NA	AADN03017764.1:542-1203	IO	I9	OK	138.153	14.8619	-3.21658	-4.06415	0.00015	0.00522912	yes	NA
871	XLOC_016140	NA	NA	AADN03018084.1:2-3600	IO	I9	OK	192.917	85.7827	-1.16922	-2.298	0.00165	0.0252664	yes	NA
872	XLOC_016146	Uncharacterized protein	ENSGALG00000022174	AADN03018141.1:1749-5488	IO	I9	OK	300.781	136.612	-1.13863	-2.20374	0.00225	0.0299905	yes	Uncharacterized protein [Source:UniProtKB/TrEMBL;Acc:H9L213]
873	XLOC_016158	NA	NA	AADN03018324.1:2-439	IO	I9	OK	116.509	36.0431	-1.69265	-2.21566	0.004	0.0437312	yes	NA
874	XLOC_016181	SLC7A5	ENSGALG00000027863	AADN03018789.1:3366-24567	IO	I9	OK	44.1708	141.967	1.68439	3.18906	5e-05	0.00235569	yes	Gallus gallus solute carrier family 7 (amino acid transporter light chain, L system), member 5 (SLC7A5), mRNA. [Source:RefSeq mRNA;Acc:NM_001030579]
875	XLOC_016189	NA	NA	AADN03018942.1:215-1196	IO	I9	OK	38.267	0	#NAME?	NA	0.0026	0.0327738	yes	NA
876	XLOC_016200	Uncharacterized protein	ENSGALG00000026245	AADN03019066.1:504-1005	IO	I9	OK	483.75	151.473	-1.67521	-2.38901	0.0023	0.0304438	yes	Uncharacterized protein [Source:UniProtKB/TrEMBL;Acc:R4GFX0]
877	XLOC_016211	NA	NA	AADN03019200.1:29-1066	IO	I9	OK	124.39	18.2197	-2.7713	-3.03507	0.0021	0.0288811	yes	NA
878	XLOC_016216	TMED4	ENSGALG00000026634	AADN03019241.1:330-1357	IO	I9	OK	1167.97	326.945	-1.83688	-3.69618	5e-05	0.00235569	yes	transmembrane emp24 protein transport domain containing 4 [Source:HGNC Symbol;Acc:HGNC:22301]
879	XLOC_016222	Uncharacterized protein	ENSGALG00000018770	AADN03019561.1:2031-7526	IO	I9	OK	40.091	11.6934	-1.77758	-2.26394	0.0033	0.0384172	yes	Uncharacterized protein [Source:UniProtKB/TrEMBL;Acc:H9L143]
880	XLOC_016230	BAZ2A	ENSGALG00000028544	AADN03019662.1:70-5162	IO	I9	OK	13.4412	43.9202	1.70822	2.91157	0.0001	0.00384525	yes	bromodomain adjacent to zinc finger domain, 2A [Source:HGNC Symbol;Acc:HGNC:962]
881	XLOC_016237	NA	NA	AADN03019775.1:193-1130	IO	I9	OK	76.8758	14.8753	-2.36961	-3.38	0.00015	0.00522912	yes	NA
882	XLOC_016306	NA	NA	AADN03021045.1:66-874	IO	I9	OK	47.2966	10.7796	-2.13343	-2.57502	0.0042	0.0448613	yes	NA
883	XLOC_016331	CALR	ENSGALG00000026852	AADN03021535.1:18-1050	IO	I9	OK	1345.71	347.975	-1.95131	-3.84084	5e-05	0.00235569	yes	calreticulin [Source:HGNC Symbol;Acc:HGNC:1455]
884	XLOC_016338	NA	NA	AADN03021634.1:96-451	IO	I9	OK	194.976	56.2788	-1.79264	-2.42456	0.0025	0.0319792	yes	NA
885	XLOC_016344	NA	NA	AADN03021811.1:149-1624	IO	I9	OK	101.071	26.1034	-1.95306	-2.92639	0.0008	0.0161305	yes	NA
886	XLOC_016351	RAD23A	ENSGALG00000025927	AADN03021961.1:20-1933	IO	I9	OK	245.808	95.6465	-1.36175	-2.56907	0.0005	0.0116773	yes	RAD23 homolog A (S. cerevisiae) [Source:HGNC Symbol;Acc:HGNC:9812]
887	XLOC_016364	PBDC1	ENSGALG00000028306	AADN03022184.1:440-948	IO	I9	OK	571.345	239.825	-1.25238	-2.2153	0.003	0.0361405	yes	polysaccharide biosynthesis domain containing 1 [Source:HGNC Symbol;Acc:HGNC:28790]
888	XLOC_016371	NA	NA	AADN03022263.1:41-454	IO	I9	OK	326.894	96.013	-1.76752	-2.94892	0.0003	0.00836047	yes	NA
889	XLOC_016393	NA	NA	AADN03022685.1:37-303	IO	I9	OK	29856.6	3899.33	-2.93675	-5.64631	5e-05	0.00235569	yes	NA
890	XLOC_016398	NA	NA	AADN03022721.1:924-1079	IO	I9	OK	307.15	0	#NAME?	NA	0.0002	0.00637655	yes	NA
891	XLOC_016414	NA	NA	AADN03023113.1:563-1005	IO	I9	OK	273.782	93.3948	-1.55161	-2.53096	0.00045	0.0109953	yes	NA
892	XLOC_016425	NA	NA	AADN03023302.1:261-1661	IO	I9	OK	84.1135	23.3943	-1.84618	-2.39796	0.00405	0.0439246	yes	NA
893	XLOC_016441	NA	NA	AADN03023749.1:506-697	IO	I9	OK	269.293	835.757	1.63391	2.23167	0.0045	0.0470104	yes	NA
894	XLOC_016449	NA	NA	AADN03023889.1:1-238	IO	I9	OK	431.924	85.1992	-2.34186	-2.80522	0.002	0.0280945	yes	NA
895	XLOC_016456	NA	NA	AADN03023989.1:1043-1822	IO	I9	OK	0	23.2214	Inf	NA	5e-05	0.00235569	yes	NA
896	XLOC_016457	NA	NA	AADN03023989.1:152-761	IO	I9	OK	0	9.89965	Inf	NA	0.0002	0.00637655	yes	NA
897	XLOC_016478	NA	NA	AADN03024316.1:179-1760	IO	I9	OK	289.032	57.1092	-2.33944	-4.37	5e-05	0.00235569	yes	NA
898	XLOC_016490	NA	NA	AADN03024623.1:149-465	IO	I9	OK	47.7954	0	#NAME?	NA	5e-05	0.00235569	yes	NA
899	XLOC_016492	NA	NA	AADN03024678.1:607-1760	IO	I9	OK	0	35.0841	Inf	NA	0.00215	0.0293356	yes	NA
900	XLOC_016504	Uncharacterized protein	ENSGALG00000027500	AADN03024998.1:584-3687	IO	I9	OK	109.872	45.9139	-1.25882	-2.38596	0.0006	0.0132641	yes	Uncharacterized protein [Source:UniProtKB/TrEMBL;Acc:R4GF94]
901	XLOC_016536	NA	NA	AADN03025703.1:363-1078	IO	I9	OK	312.55	66.3777	-2.23532	-3.07075	0.00035	0.00936976	yes	NA
902	XLOC_016546	UBE2Q1	ENSGALG00000026456	AADN03025864.1:631-7512	IO	I9	OK	59.7911	26.6789	-1.16423	-2.16345	0.00325	0.0381149	yes	ubiquitin-conjugating enzyme E2Q family member 1 [Source:HGNC Symbol;Acc:HGNC:15698]
903	XLOC_016548	ARHGAP35	ENSGALG00000011693	AADN03025913.1:79-9943	IO	I9	OK	2.58387	8.75279	1.76021	2.69704	0.001	0.0183726	yes	Rho GTPase activating protein 35 [Source:HGNC Symbol;Acc:HGNC:4591]
904	XLOC_016560	NA	NA	AADN03026062.1:0-439	IO	I9	OK	301.326	43.2823	-2.79948	-3.94722	5e-05	0.00235569	yes	NA
905	XLOC_016564	SNORD30	ENSGALG00000027547	AADN03026125.1:549-2166	IO	I9	OK	1191.76	261.79	-2.18661	-3.47693	5e-05	0.00235569	yes	Small nucleolar RNA SNORD30 [Source:RFAM;Acc:RF00088]
906	XLOC_016579	NA	NA	AADN03026437.1:1341-2864	IO	I9	OK	6294.65	359.188	-4.13132	-8.74469	5e-05	0.00235569	yes	NA
907	XLOC_016580	NA	NA	AADN03026437.1:990-1277	IO	I9	OK	32.2082	0	#NAME?	NA	0.0005	0.0116773	yes	NA
908	XLOC_016583	NA	NA	AADN03026467.1:29-955	IO	I9	OK	117.67	28.6864	-2.0363	-2.806	0.0011	0.0196227	yes	NA
909	XLOC_016588	TMEM167B	ENSGALG00000027161	AADN03026526.1:39-1195	IO	I9	OK	398.955	65.8563	-2.59883	-4.18143	5e-05	0.00235569	yes	transmembrane protein 167B [Source:HGNC Symbol;Acc:HGNC:30187]
910	XLOC_016592	RPS26	ENSGALG00000027807	AADN03026552.1:20-1457	IO	I9	OK	1371	618.241	-1.14899	-2.27306	0.0012	0.0206331	yes	ribosomal protein S26 [Source:HGNC Symbol;Acc:HGNC:10414]
911	XLOC_016624	NA	NA	JH375158.1:1947-2915	IO	I9	OK	0	9.08709	Inf	NA	5e-05	0.00235569	yes	NA
912	XLOC_016640	AUP1	ENSGALG00000028263	JH375171.1:20-137276	IO	I9	OK	30.0444	9.87066	-1.60588	-2.77355	0.0003	0.00836047	yes	ancient ubiquitous protein 1 [Source:HGNC Symbol;Acc:HGNC:891]
913	XLOC_016645	HTRA2	ENSGALG00000027539	JH375171.1:167485-174912	IO	I9	OK	172.019	70.8945	-1.27882	-2.41036	0.00145	0.0231732	yes	HtrA serine peptidase 2 [Source:HGNC Symbol;Acc:HGNC:14348]
914	XLOC_016651	TRMT1L	ENSGALG00000029100	JH375182.1:17050-44206	IO	I9	OK	8.43656	18.9612	1.16833	2.29889	0.00175	0.0261867	yes	tRNA methyltransferase 1 homolog (S. cerevisiae)-like [Source:HGNC Symbol;Acc:HGNC:16782]
915	XLOC_016655	NA	NA	JH375182.1:11388-12194	IO	I9	OK	9.34836	0	#NAME?	NA	5e-05	0.00235569	yes	NA
916	XLOC_016659	GIT2	ENSGALG00000005157	JH375192.1:46797-71906	IO	I9	OK	5.85471	14.9491	1.35239	2.33795	0.00145	0.0231732	yes	Gallus gallus G protein-coupled receptor kinase interactor 2 (GIT2), mRNA. [Source:RefSeq mRNA;Acc:NM_204206]
917	XLOC_016663	ANKRD13A	ENSGALG00000005189	JH375192.1:32170-46391	IO	I9	OK	5.98705	13.6811	1.19227	2.20962	0.00275	0.0341	yes	ankyrin repeat domain 13A [Source:HGNC Symbol;Acc:HGNC:21268]
918	XLOC_016666	Uncharacterized protein	ENSGALG00000026352	JH375196.1:1617-5735	IO	I9	OK	33.8688	9.62672	-1.81484	-2.72864	0.0003	0.00836047	yes	Uncharacterized protein [Source:UniProtKB/TrEMBL;Acc:R4GM31]
919	XLOC_016680	TBL2	ENSGALG00000027746	JH375211.1:25015-28892	IO	I9	OK	163.636	68.8373	-1.24923	-2.37805	0.00095	0.0178856	yes	transducin (beta)-like 2 [Source:HGNC Symbol;Acc:HGNC:11586]
920	XLOC_016688	Uncharacterized protein	ENSGALG00000000308	JH375216.1:482-2255	IO	I9	OK	170.817	60.9576	-1.48658	-2.28623	0.00355	0.040583	yes	Uncharacterized protein [Source:UniProtKB/TrEMBL;Acc:H9KYS3]
921	XLOC_016692	unknown	ENSGALG00000029103	JH375218.1:2992-5749	IO	I9	OK	38.5719	8.68448	-2.15104	-2.59891	0.00105	0.0190703	yes	Palmitoyltransferase [Source:UniProtKB/TrEMBL;Acc:R4GGY7]
922	XLOC_016693	NA	NA	JH375221.1:36468-38375	IO	I9	OK	102.431	45.507	-1.17049	-2.33805	0.0018	0.0265385	yes	NA
923	XLOC_016700	HINTW	ENSGALG00000022683	JH375227.1:3036-4313	IO	I9	OK	482.196	222.093	-1.11846	-2.06096	0.00415	0.0446025	yes	Uncharacterized protein [Source:UniProtKB/TrEMBL;Acc:H9L3G3]
924	XLOC_016708	RASAL3	ENSGALG00000029030	JH375234.1:3250-47252	IO	I9	OK	8.39601	19.0193	1.17968	2.15692	0.00325	0.0381149	yes	RAS protein activator like 3 [Source:HGNC Symbol;Acc:HGNC:26129]
925	XLOC_016744	GNAI3	ENSGALG00000000041	JH375456.1:37926-46575	IO	I9	OK	130.842	63.3191	-1.04711	-2.06917	0.0048	0.0492524	yes	guanine nucleotide binding protein (G protein), alpha inhibiting activity polypeptide 3 [Source:HGNC Symbol;Acc:HGNC:4387]
926	XLOC_016759	NA	NA	JH375488.1:7506-7990	IO	I9	OK	805.468	363.601	-1.14747	-2.27391	0.0022	0.0296144	yes	NA
927	XLOC_016760	DNMT1	ENSGALG00000028997	JH375489.1:20-10786	IO	I9	OK	8.91843	30.489	1.77343	3.02248	0.0001	0.00384525	yes	Gallus gallus DNA (cytosine-5-)-methyltransferase 1 (DNMT1), mRNA. [Source:RefSeq mRNA;Acc:NM_206952]
928	XLOC_016766	PMEL	ENSGALG00000014634	JH375501.1:20-4308	IO	I9	OK	90.2161	26.9987	-1.74049	-3.38771	0.0001	0.00384525	yes	melanocyte protein PMEL precursor [Source:RefSeq peptide;Acc:NP_990443]
929	XLOC_016775	ABHD8	ENSGALG00000028826	JH375512.1:13691-20382	IO	I9	OK	0	9.95431	Inf	NA	5e-05	0.00235569	yes	abhydrolase domain containing 8 [Source:HGNC Symbol;Acc:HGNC:23759]
930	XLOC_016782	NA	NA	JH375515.1:5842-10496	IO	I9	OK	13.9419	0	#NAME?	NA	5e-05	0.00235569	yes	NA
931	XLOC_016815	AAAS	ENSGALG00000013597	JH375554.1:130656-136423	IO	I9	OK	437.119	203.746	-1.10125	-2.27044	0.0018	0.0265385	yes	achalasia, adrenocortical insufficiency, alacrimia [Source:HGNC Symbol;Acc:HGNC:13666]
932	XLOC_016817	NA	NA	JH375554.1:31557-32320	IO	I9	OK	78.4585	12.2191	-2.68279	-3.40256	0.0004	0.0101379	yes	NA
933	XLOC_016828	BCAP31	ENSGALG00000027912	JH375572.1:627-2139	IO	I9	OK	139.533	46.2025	-1.59457	-2.64412	0.00095	0.0178856	yes	B-cell receptor-associated protein 31 [Source:HGNC Symbol;Acc:HGNC:16695]
934	XLOC_016841	DNM2	ENSGALG00000026008	JH375595.1:5867-11927	IO	I9	OK	4.34978	15.9656	1.87595	2.3161	0.00385	0.0428293	yes	dynamin 2 [Source:HGNC Symbol;Acc:HGNC:2974]
935	XLOC_016857	SMARCA4	ENSGALG00000026992	JH375620.1:20-4418	IO	I9	OK	3.48586	17.3758	2.31749	2.6304	0.00235	0.0307845	yes	SWI/SNF related, matrix associated, actin dependent regulator of chromatin, subfamily a, member 4 [Source:HGNC Symbol;Acc:HGNC:11100]
936	XLOC_016884	GATAD2B	ENSGALG00000029154	JH375653.1:1547-15040	IO	I9	OK	5.98734	18.8086	1.6514	2.57009	0.00095	0.0178856	yes	GATA zinc finger domain containing 2B [Source:HGNC Symbol;Acc:HGNC:30778]
937	XLOC_016896	NA	NA	JH375658.1:3858-5075	IO	I9	OK	830.809	192.39	-2.11048	-3.49039	5e-05	0.00235569	yes	NA
938	XLOC_016918	Uncharacterized protein	ENSGALG00000013469	JH375698.1:5768-6182	IO	I9	OK	656.301	202.985	-1.69299	-3.00682	0.00045	0.0109953	yes	Uncharacterized protein [Source:UniProtKB/TrEMBL;Acc:H9L049]
939	XLOC_016928	SYVN1	_	JH375709.1:6974-14249	IO	I9	OK	101.423	44.5532	-1.18679	-2.23699	0.00265	0.0332938	yes	_
940	XLOC_016940	FGR	ENSGALG00000004785	JH375729.1:2680-5430	IO	I9	OK	11.9116	32.7868	1.46075	1.88844	0.00415	0.0446025	yes	FGR proto-oncogene, Src family tyrosine kinase [Source:HGNC Symbol;Acc:HGNC:3697]
941	XLOC_017002	NA	NA	JH376007.1:798-970	IO	I9	OK	3397.23	430.297	-2.98095	-4.31047	5e-05	0.00235569	yes	NA
942	XLOC_017010	NA	NA	JH376058.1:1246-2316	IO	I9	OK	110.47	6.37134	-4.11591	-4.88577	5e-05	0.00235569	yes	NA
943	XLOC_017043	LRP1	ENSGALG00000027308	JH376175.1:1-25944	IO	I9	OK	24.6406	62.0661	1.33277	1.94718	0.0012	0.0206331	yes	low density lipoprotein receptor-related protein 1 [Source:HGNC Symbol;Acc:HGNC:6692]
944	XLOC_017043	gga-mir-6619	ENSGALG00000026186	JH376175.1:1-25944	IO	I9	OK	24.6406	62.0661	1.33277	1.94718	0.0012	0.0206331	yes	gga-mir-6619 [Source:miRBase;Acc:MI0022438]
945	XLOC_017081	TMEM101	ENSGALG00000025964	JH376251.1:9742-12769	IO	I9	OK	77.3736	23.0109	-1.74952	-2.90529	0.00055	0.0124925	yes	transmembrane protein 101 [Source:HGNC Symbol;Acc:HGNC:28653]
946	XLOC_017091	MAGE	ENSGALG00000028724	JH376257.1:2549-4829	IO	I9	OK	169.554	46.6818	-1.86081	-3.25205	5e-05	0.00235569	yes	Gallus gallus necdin-like 2 (NDNL2), mRNA. [Source:RefSeq mRNA;Acc:NM_001105064]
947	XLOC_017099	NA	NA	JH376268.1:59-522	IO	I9	OK	101.05	16.4453	-2.61932	-2.88723	0.0034	0.039293	yes	NA
948	XLOC_017113	BRD4	ENSGALG00000013295	JH376279.1:3150-34258	IO	I9	OK	7.86114	18.8261	1.25992	2.2483	0.0017	0.0256604	yes	bromodomain containing 4 [Source:HGNC Symbol;Acc:HGNC:13575]
949	XLOC_017116	ATP13A1	ENSGALG00000013439	JH376279.1:119500-136255	IO	I9	OK	44.3745	17.7296	-1.32357	-2.31866	0.0013	0.0216485	yes	ATPase type 13A1 [Source:HGNC Symbol;Acc:HGNC:24215]
950	XLOC_017122	ORMDL2	ENSGALG00000026942	JH376285.1:25121-27151	IO	I9	OK	108.113	35.0005	-1.6271	-2.5346	0.00065	0.0139483	yes	ORMDL sphingolipid biosynthesis regulator 2 [Source:HGNC Symbol;Acc:HGNC:16037]
951	XLOC_017123	Uncharacterized protein	ENSGALG00000014356	JH376285.1:71362-85966	IO	I9	OK	7.72121	19.537	1.33931	2.12609	0.0046	0.047845	yes	Uncharacterized protein [Source:UniProtKB/TrEMBL;Acc:H9L0H9]
952	XLOC_017125	GLI1	ENSGALG00000014639	JH376285.1:33779-41406	IO	I9	OK	9.60879	30.1841	1.65136	2.74227	5e-05	0.00235569	yes	GLI family zinc finger 1 [Source:HGNC Symbol;Acc:HGNC:4317]
953	XLOC_017178	ANKRD52	ENSGALG00000014283	JH376377.1:24249-42253	IO	I9	OK	1.57856	19.1452	3.60031	4.24689	0.0001	0.00384525	yes	Gallus gallus ankyrin repeat domain 52 (ANKRD52), mRNA. [Source:RefSeq mRNA;Acc:NM_001012939]
954	XLOC_017180	NA	NA	JH376377.1:50220-51688	IO	I9	OK	571.737	160.145	-1.83597	-3.46905	5e-05	0.00235569	yes	NA
955	XLOC_017189	NA	NA	JH376396.1:31009-31939	IO	I9	OK	167.735	60.2864	-1.47628	-2.70483	0.0002	0.00637655	yes	NA
956	XLOC_017207	RACGAP1	ENSGALG00000006271	LGE22C19W28_E50C23:335215-342925	IO	I9	OK	9.77838	25.9877	1.41016	2.26397	0.0023	0.0304438	yes	Rac GTPase activating protein 1 [Source:HGNC Symbol;Acc:HGNC:9804]
957	XLOC_017208	HDAC7	ENSGALG00000006311	LGE22C19W28_E50C23:356357-397689	IO	I9	OK	11.8361	29.152	1.30039	2.18269	0.00245	0.0316372	yes	Gallus gallus histone deacetylase 7 (HDAC7), mRNA. [Source:RefSeq mRNA;Acc:NM_001031402]
958	XLOC_017211	NA	NA	LGE22C19W28_E50C23:522758-524529	IO	I9	OK	122.737	18.1462	-2.75782	-4.25665	5e-05	0.00235569	yes	NA
959	XLOC_017237	DIP2B	ENSGALG00000006139	LGE22C19W28_E50C23:151468-213578	IO	I9	OK	5.62767	16.2786	1.53237	2.90586	0.0003	0.00836047	yes	DIP2 disco-interacting protein 2 homolog B (Drosophila) [Source:HGNC Symbol;Acc:HGNC:29284]
960	XLOC_017239	LARP4	ENSGALG00000006163	LGE22C19W28_E50C23:213994-232987	IO	I9	OK	45.3244	97.0435	1.09834	2.14183	0.0038	0.0424467	yes	Gallus gallus La ribonucleoprotein domain family, member 4 (LARP4), mRNA. [Source:RefSeq mRNA;Acc:NM_001012700]
961	XLOC_017261	Uncharacterized protein	ENSGALG00000022234	LGE64:756803-789831	IO	I9	OK	0	30.2446	Inf	NA	5e-05	0.00235569	yes	Uncharacterized protein [Source:UniProtKB/TrEMBL;Acc:H9L279]
962	XLOC_017273	_	ENSGALG00000018386	MT:1296-2272	IO	I9	OK	3222.13	207.75	-3.95509	-7.68566	5e-05	0.00235569	yes
963	XLOC_017275	_	ENSGALG00000018384	MT:2345-3966	IO	I9	OK	3141.52	283.6	-3.46953	-6.35245	5e-05	0.00235569	yes
964	XLOC_017277	MT-ND1	ENSGALG00000018382	MT:4049-5024	IO	I9	OK	34360	1461.43	-4.55528	-8.43833	5e-05	0.00235569	yes	NADH-ubiquinone oxidoreductase chain 1 [Source:UniProtKB/Swiss-Prot;Acc:P18936]
965	XLOC_017280	_	ENSGALG00000021716	MT:5240-6355	IO	I9	OK	16360.6	661.552	-4.62823	-9.0842	5e-05	0.00235569	yes
966	XLOC_017280	MT-ND2	ENSGALG00000018378	MT:5240-6355	IO	I9	OK	16360.6	661.552	-4.62823	-9.0842	5e-05	0.00235569	yes	NADH-ubiquinone oxidoreductase chain 2 [Source:UniProtKB/Swiss-Prot;Acc:P18937]
967	XLOC_017281	MT-CO1	ENSGALG00000018373	MT:6644-8258	IO	I9	OK	82707.6	4295.93	-4.26698	-4.1646	0.0001	0.00384525	yes	Cytochrome c oxidase subunit 1 [Source:UniProtKB/Swiss-Prot;Acc:P18943]
968	XLOC_017283	gga-mir-3527	_	MT:8330-9014	IO	I9	OK	65404	3293.2	-4.31182	-7.82143	5e-05	0.00235569	yes	_
969	XLOC_017285	MT-ATP6	ENSGALG00000018368	MT:9084-10706	IO	I9	OK	183193	10822.4	-4.08128	-2.72603	5e-05	0.00235569	yes	ATP synthase subunit a [Source:UniProtKB/Swiss-Prot;Acc:P14092]
970	XLOC_017285	MT-ATP8	ENSGALG00000021717	MT:9084-10706	IO	I9	OK	183193	10822.4	-4.08128	-2.72603	5e-05	0.00235569	yes	ATP synthase protein 8 [Source:UniProtKB/Swiss-Prot;Acc:P14093]
971	XLOC_017285	MT-CO3	_	MT:9084-10706	IO	I9	OK	183193	10822.4	-4.08128	-2.72603	5e-05	0.00235569	yes	_
972	XLOC_017287	MT-ND3	ENSGALG00000018366	MT:10775-11126	IO	I9	OK	12278.9	737.115	-4.05814	-7.57122	5e-05	0.00235569	yes	NADH-ubiquinone oxidoreductase chain 3 [Source:UniProtKB/Swiss-Prot;Acc:P18938]
973	XLOC_017289	MT-ND4	ENSGALG00000018364	MT:11195-12863	IO	I9	OK	53706	2271.37	-4.56345	-5.00345	5e-05	0.00235569	yes	NADH-ubiquinone oxidoreductase chain 4 [Source:UniProtKB/Swiss-Prot;Acc:P18939]
974	XLOC_017289	MT-ND4L	ENSGALG00000021719	MT:11195-12863	IO	I9	OK	53706	2271.37	-4.56345	-5.00345	5e-05	0.00235569	yes	NADH-ubiquinone oxidoreductase chain 4L [Source:UniProtKB/Swiss-Prot;Acc:P18942]
975	XLOC_017293	MT-ND5	ENSGALG00000018361	MT:13070-14888	IO	I9	OK	22817.3	1158.05	-4.30036	-7.57941	5e-05	0.00235569	yes	NADH-ubiquinone oxidoreductase chain 5 [Source:UniProtKB/Swiss-Prot;Acc:P18940]
976	XLOC_017294	MT-CYB	ENSGALG00000018360	MT:14892-16035	IO	I9	OK	48323.7	2538.57	-4.25064	-7.34321	5e-05	0.00235569	yes	Cytochrome b [Source:UniProtKB/Swiss-Prot;Acc:P18946]
977	XLOC_017296	_	ENSGALG00000018387	MT:312-1296	IO	I9	OK	467.966	35.9074	-3.70405	-7.24694	5e-05	0.00235569	yes
978	XLOC_017302	_	ENSGALG00000018356	MT:16107-16775	IO	I9	OK	3302.37	254.767	-3.69625	-7.10367	5e-05	0.00235569	yes
979	XLOC_017302	_	ENSGALG00000018358	MT:16107-16775	IO	I9	OK	3302.37	254.767	-3.69625	-7.10367	5e-05	0.00235569	yes
980	XLOC_017302	MT-ND6	_	MT:16107-16775	IO	I9	OK	3302.37	254.767	-3.69625	-7.10367	5e-05	0.00235569	yes	_
981	XLOC_017323	FECH	ENSGALG00000003066	Z:380953-395370	IO	I9	OK	5.06182	12.2787	1.27843	2.1551	0.00235	0.0307845	yes	Gallus gallus ferrochelatase (FECH), nuclear gene encoding mitochondrial protein, mRNA. [Source:RefSeq mRNA;Acc:NM_204196]
982	XLOC_017330	SEC11C	ENSGALG00000002839	Z:899399-904532	IO	I9	OK	117.966	34.9713	-1.75413	-2.97464	0.0002	0.00637655	yes	SEC11 homolog C (S. cerevisiae) [Source:HGNC Symbol;Acc:HGNC:23400]
983	XLOC_017338	C18orf32	_	Z:1081800-1086250	IO	I9	OK	27.4192	8.35492	-1.71449	-1.98004	0.001	0.0183726	yes	_
984	XLOC_017342	MADH2	ENSGALG00000014697	Z:1515758-1557565	IO	I9	OK	4.93918	13.3494	1.43443	2.13425	0.0042	0.0448613	yes	Gallus gallus SMAD family member 2 (SMAD2), mRNA. [Source:RefSeq mRNA;Acc:NM_204561]
985	XLOC_017344	NA	NA	Z:1754085-1756861	IO	I9	OK	32.7075	10.8134	-1.5968	-2.53763	0.0013	0.0216485	yes	NA
986	XLOC_017398	TLN1	ENSGALG00000002548	Z:9031790-9062780	IO	I9	OK	9.2901	25.4571	1.4543	2.77305	0.0001	0.00384525	yes	Gallus gallus talin 1 (TLN1), mRNA. [Source:RefSeq mRNA;Acc:NM_204523]
987	XLOC_017466	SLC30A5	ENSGALG00000014787	Z:21744856-21768486	IO	I9	OK	56.3193	26.1904	-1.10459	-2.32197	0.0019	0.0273767	yes	Gallus gallus solute carrier family 30 (zinc transporter), member 5 (SLC30A5), mRNA. [Source:RefSeq mRNA;Acc:NM_001031419]
988	XLOC_017476	AP3B1	ENSGALG00000004390	Z:22648563-22808234	IO	I9	OK	5.37883	13.3102	1.30717	2.40927	0.00315	0.0374031	yes	adaptor-related protein complex 3, beta 1 subunit [Source:HGNC Symbol;Acc:HGNC:566]
989	XLOC_017477	TBCA	ENSGALG00000004353	Z:22945442-22977979	IO	I9	OK	48.9483	18.7626	-1.3834	-2.43668	0.00165	0.0252664	yes	Gallus gallus tubulin folding cofactor A (TBCA), mRNA. [Source:RefSeq mRNA;Acc:NM_001167729]
990	XLOC_017558	CTSL2	ENSGALG00000012610	Z:41267478-41272899	IO	I9	OK	177.218	45.7632	-1.95327	-3.89426	5e-05	0.00235569	yes	Gallus gallus cathepsin L2 (CTSL2), mRNA. [Source:RefSeq mRNA;Acc:NM_001168009]
991	XLOC_017578	REEP5	ENSGALG00000023157	Z:45811318-45829014	IO	I9	OK	89.8623	31.1577	-1.52813	-2.85584	0.0002	0.00637655	yes	Gallus gallus receptor accessory protein 5 (REEP5), mRNA. [Source:RefSeq mRNA;Acc:NM_001252077]
992	XLOC_017582	STARD4	ENSGALG00000000241	Z:46333365-46341826	IO	I9	OK	2.7377	13.4675	2.29844	3.6833	5e-05	0.00235569	yes	Gallus gallus StAR-related lipid transfer (START) domain containing 4 (STARD4), mRNA. [Source:RefSeq mRNA;Acc:NM_001079742]
993	XLOC_017610	RBF	ENSGALG00000015372	Z:53307242-53309110	IO	I9	OK	277.554	105.046	-1.40175	-2.24787	0.0034	0.039293	yes	Gallus gallus ATP synthase, H+ transporting, mitochondrial Fo complex, subunit E (ATP5I), nuclear gene encoding mitochondrial protein, mRNA. [Source:RefSeq mRNA;Acc:NM_001097534]
994	XLOC_017627	LMNB1	ENSGALG00000014692	Z:56036834-56061392	IO	I9	OK	3.71923	11.8937	1.67712	2.52674	0.00145	0.0231732	yes	Gallus gallus lamin B1 (LMNB1), mRNA. [Source:RefSeq mRNA;Acc:NM_205286]
995	XLOC_017655	RPS23	ENSGALG00000015617	Z:63183170-63185001	IO	I9	OK	2628.12	1251.05	-1.0709	-2.16854	0.0028	0.0345624	yes	ribosomal protein S23 [Source:HGNC Symbol;Acc:HGNC:10410]
996	XLOC_017695	XPA	ENSGALG00000028998	Z:70554515-70562048	IO	I9	OK	265.702	70.4035	-1.91609	-3.21423	5e-05	0.00235569	yes	Gallus gallus xeroderma pigmentosum, complementation group A (XPA), mRNA. [Source:RefSeq mRNA;Acc:NM_204853]
997	XLOC_017706	MARVELD2	ENSGALG00000027140	Z:72829759-72840458	IO	I9	OK	10.2996	4.17028	-1.30437	-2.18401	0.0041	0.0442651	yes	MARVEL domain containing 2 [Source:HGNC Symbol;Acc:HGNC:26401]
998	XLOC_017738	Uncharacterized protein	ENSGALG00000026300	Z:81357805-81358735	IO	I9	OK	444.272	121.909	-1.86564	-3.51853	5e-05	0.00235569	yes	Uncharacterized protein [Source:UniProtKB/TrEMBL;Acc:R4GGX6]
999	XLOC_017753	LMAN1	ENSGALG00000002805	Z:942434-962360	IO	I9	OK	82.93	24.1303	-1.78105	-3.29933	5e-05	0.00235569	yes	Gallus gallus lectin, mannose-binding, 1 (LMAN1), mRNA. [Source:RefSeq mRNA;Acc:NM_001031399]
1000	XLOC_017772	unknown	ENSGALG00000013809	Z:7216373-7355520	IO	I9	OK	4.70182	13.8733	1.56102	2.5202	0.0002	0.00637655	yes	AD012Z protein [Source:RefSeq peptide;Acc:NP_001264034]
1001	XLOC_017784	SIGMAR1	ENSGALG00000028996	Z:7799853-7802806	IO	I9	OK	141.207	59.3524	-1.25043	-2.37711	0.0011	0.0196227	yes	Gallus gallus sigma non-opioid intracellular receptor 1 (SIGMAR1), mRNA. [Source:RefSeq mRNA;Acc:NM_001270557]
1002	XLOC_017814	Uncharacterized protein	ENSGALG00000027887	Z:10228699-10246653	IO	I9	OK	40.0701	17.7226	-1.17694	-2.42692	0.00255	0.0323794	yes	Uncharacterized protein [Source:UniProtKB/TrEMBL;Acc:R4GKL8]
1003	XLOC_017840	HMGCS1	ENSGALG00000014862	Z:13514011-13524186	IO	I9	OK	22.8623	75.7191	1.72768	3.1524	5e-05	0.00235569	yes	Gallus gallus 3-hydroxy-3-methylglutaryl-CoA synthase 1 (soluble) (HMGCS1), mRNA. [Source:RefSeq mRNA;Acc:NM_205411]
1004	XLOC_018079	COX7C	ENSGALG00000027963	Z:61059201-61062815	IO	I9	OK	99.016	34.0145	-1.54151	-3.01419	5e-05	0.00235569	yes	cytochrome c oxidase subunit VIIc [Source:HGNC Symbol;Acc:HGNC:2292]
1005	XLOC_018108	Uncharacterized protein	ENSGALG00000015684	Z:66220481-66227617	IO	I9	OK	22.679	5.75728	-1.9779	-2.72513	0.00165	0.0252664	yes	Uncharacterized protein [Source:UniProtKB/TrEMBL;Acc:F1NCU8]
1006	XLOC_018109	SMC2	ENSGALG00000015691	Z:66288452-66312320	IO	I9	OK	9.1045	23.5123	1.36876	2.67803	0.0004	0.0101379	yes	Gallus gallus structural maintenance of chromosomes 2 (SMC2), mRNA. [Source:RefSeq mRNA;Acc:NM_205230]
1007	XLOC_018148	Uncharacterized protein	ENSGALG00000021397	Z:72863014-72869682	IO	I9	OK	61.6715	23.9378	-1.36531	-2.31529	0.00195	0.0277401	yes	Uncharacterized protein [Source:UniProtKB/TrEMBL;Acc:E1BSC2]
1008	XLOC_018173	PPIC	ENSGALG00000005346	Z:81178146-81184188	IO	I9	OK	72.6768	18.1945	-1.99799	-3.19334	0.0001	0.00384525	yes	peptidylprolyl isomerase C (cyclophilin C) [Source:HGNC Symbol;Acc:HGNC:9256]
1009	XLOC_018202	NA	NA	Z:33461937-33462312	IO	I9	OK	20.9725	0	#NAME?	NA	0.00045	0.0109953	yes	NA
